# Supplementary material for: Alpha rhythm collapse predicts iso-electric suppressions during anesthesia
Source: Commun Biol. 2019 Sep 2;2:327. doi: 10.1038/s42003-019-0575-3 (PMC6718680; doi:10.1038/s42003-019-0575-3)
Supplement: Supplementary file 4 — Supplementary Data 1 [file 42003_2019_575_MOESM4_ESM.xlsx]

## Sheet: Fig_1
Fig. 1F	Raw1 (min)	Raw2 (min)		Log1	log2		Fig. 1H	Slope IES	Slope no IES		Fig. 1G (up yelow)	time (s)	mean	std		Fig. 1G (red)	time (s)	mean		Fig. 1G (yellow bottom)	time (s)	mean	std
	3.7904	9.3557		0.578685	0.971076			4.3851	2.6694			0	0	0			0	0			0	0	0
	1.5796	10.977		0.198547	1.04048			4.458	0.4993			0.99976	0.051495	0.1257			0.99976	0			0.99976	0.00042205	0.0028934
	1.4066	68.34		0.148171	1.83467			1.7108	4.8883			1.9995	0.092771	0.21916			1.9995	0			1.9995	0.0092852	0.063656
	4.3923	135.26		0.626351	1.35491			3.6572	2.4454			2.9993	0.14146	0.32232			2.9993	0			2.9993	0.028418	0.13508
	4.2301	22.642		0.325146	0.541654			4.2183	2.2386			3.999	0.20217	0.42937			3.999	0			3.999	0.048817	0.20984
	2.1142	3.4806		0.0337855	0.662446			0.5355	2.9772			4.9988	0.25647	0.54671			4.9988	3.0706e-16			4.9988	0.057962	0.26
	1.0809	4.5967		0.917883	1.04376			3.559	0.33903			5.9985	0.31658	0.64949			5.9985	0.0046085			5.9985	0.057962	0.26
	8.2772	11.06		0.124113	1.24618			3.9741	0.40715			6.9983	0.41316	0.75614			6.9983	0.021039			6.9983	0.063308	0.26136
	1.3308	17.627		0.567556	0.771632			3.432	0.40998			7.9981	0.49711	0.84553			7.9981	0.046285			7.9981	0.063449	0.26146
	3.6945	5.9106		0.155427	0.962767			4.6658	1.8873			8.9978	0.55422	0.9324			8.9978	0.071531			8.9978	0.063449	0.26146
	1.4303	9.1784		0.422278	0.686654			3.5417	1.7431			9.9976	0.61733	1.0077			9.9976	0.088563			9.9976	0.066403	0.2683
	2.6441	4.8602		0.0824263	0.810078			5.4511	0.036329			10.997	0.70149	1.0892			10.997	0.088563			10.997	0.075266	0.29625
	1.209	6.4577		-0.0965247	0.286412			0.53545	0.052374			11.997	0.77843	1.1682			11.997	0.088563			11.997	0.077236	0.30377
	0.80071	1.9338		0.923984	1.28085			3.7683	2.346			12.997	0.83293	1.2509			12.997	0.088563			12.997	0.08019	0.31579
	8.3943	19.092		-0.416541	0.700306			3.8053	0.004716			13.997	0.90506	1.361			13.997	0.088563			13.997	0.087787	0.35021
	0.38323	5.0154		0.562043	1.04517			3.2695	-1.512e-27			14.996	1.004	1.4185			14.996	0.088563			14.996	0.095947	0.35862
	3.6479	11.096		-0.0247061	1.40805			7.1273	0.043961			15.996	1.0792	1.4549			15.996	0.088563			15.996	0.10003	0.36598
	0.9447	25.589		0.265926	1.24199			3.66	0.092644			16.996	1.1195	1.4751			16.996	0.098581			16.996	0.10734	0.40119
	1.8447	17.458		0.569549	1.07467			4.9166	0.011495			17.996	1.1854	1.5579			17.996	0.1112			17.996	0.12436	0.4162
	3.7115	11.876		-0.189082	0.942588			1.3166	0.11333			18.995	1.2519	1.655			18.995	0.12383			18.995	0.13421	0.41883
	0.64702	8.7617		0.74735	1.7484			4.8692	0.11576			19.995	1.3078	1.6889			19.995	0.13525			19.995	0.14308	0.42585
	5.5892	56.027		0.77285	1.1835			4.2217	0.065652			20.995	1.3916	1.7627			20.995	0.13525			20.995	0.14659	0.43099
	5.9272	15.258		0.0327396	0.961089			3.7698	0.24888			21.995	1.4571	1.8608			21.995	0.13525			21.995	0.15292	0.46284
	22.891	37.505		-0.0560704	1.20344			0.10367	1.4405			22.994	1.4945	1.8991			22.994	0.13525			22.994	0.17009	0.50672
	1.0783	9.143		0.253943	0.884217			7.044	1.3123			23.994	1.5452	1.9436			23.994	0.13525			23.994	0.1805	0.52436
	41.344	93.981		1.18007	1.28901			1.1168	-1.212e-26			24.994	1.5981	2.0218			24.994	0.13525			24.994	0.19217	0.53866
	0.87888	15.975		0.221049	1.71713			6.1689	0.049025			25.994	1.6599	2.0883			25.994	0.13525			25.994	0.20104	0.56126
	1.7945	7.6598		-0.307135	0.620708			6.9523	0.15289			26.993	1.7053	2.1171			26.993	0.13525			26.993	0.20104	0.56126
	15.138	19.454		0.751302	1.3748			6.9959	0.094612			27.993	1.7482	2.1565			27.993	0.13525			27.993	0.20244	0.56337
	1.6636	52.135		0.516165	1.38668			4.1065	-3.636e-26			28.993	1.8089	2.2172			28.993	0.13525			28.993	0.21103	0.57952
	0.49302	4.1755		0.270236	0.91			1.3181	0.02803			29.993	1.8474	2.2578			29.993	0.13525			29.993	0.21468	0.59138
	5.6403	23.703		-0.328503	1.02053			3.083	-4.848e-26			30.992	1.8911	2.2983			30.992	0.13525			30.992	0.22355	0.62335
	3.2822	24.36		0.0454403	0.890717			5.2969	5.5428			31.992	1.9213	2.3378			31.992	0.13525			31.992	0.23072	0.63999
	1.8631	8.1283		0.617283	1.13216				0.28346			32.992	1.9672	2.4125			32.992	0.13525			32.992	0.24817	0.69716
	0.46935	10.484		0.462083	0.85915				1.8299			33.992	2.0239	2.5051			33.992	0.13525			33.992	0.25703	0.72849
	1.1103	7.7753		0.641573	1.66138				0.42321			34.992	2.0588	2.533			34.992	0.13525			34.992	0.26027	0.72766
	4.1427	13.557		-0.0456706	1.3774				0.1968			35.991	2.1165	2.5229			35.991	0.13525			35.991	0.27279	0.7279
	2.8979	7.2302		1.26515	1.60124				1.6004			36.991	2.1754	2.5702			36.991	0.13525			36.991	0.29108	0.72848
	4.381	45.854							0.17165			37.991	2.2271	2.6386			37.991	0.13525			37.991	0.29516	0.73003
	0.90018	23.845							0.16492			38.991	2.2832	2.6749			38.991	0.13525			38.991	0.29516	0.73003
	18.414	39.925							0.26209			39.99	2.3603	2.7653			39.99	0.13525			39.99	0.29516	0.73003
									-4.848e-26			40.99	2.4563	2.8519			40.99	0.13525			40.99	0.30458	0.75561
									2.5282			41.99	2.5653	2.9358			41.99	0.13525			41.99	0.32132	0.79641
									2.5618			42.99	2.6529	3.0473			42.99	0.13525			42.99	0.33019	0.83382
									-1.512e-27			43.989	2.7244	3.1197			43.989	0.13525			43.989	0.34327	0.87806
									0.061339			44.989	2.8352	3.1637			44.989	0.13525			44.989	0.34665	0.88351
									0.18108			45.989	2.9067	3.2041			45.989	0.13525			45.989	0.34665	0.88351
												46.989	2.9496	3.2297			46.989	0.13525			46.989	0.35466	0.90403
												47.988	2.9923	3.2594			47.988	0.13525			47.988	0.35889	0.91597
												48.988	3.0528	3.2955			48.988	0.13525			48.988	0.35889	0.91597
												49.988	3.1199	3.3508			49.988	0.13525			49.988	0.35889	0.91597
												50.988	3.1995	3.3985			50.988	0.13525			50.988	0.35889	0.91597
												51.987	3.286	3.4452			51.987	0.13805			51.987	0.36606	0.91838
												52.987	3.3474	3.4918			52.987	0.15068			52.987	0.38182	0.92494
												53.987	3.4311	3.5427			53.987	0.1633			53.987	0.38266	0.9253
												54.987	3.5193	3.6118			54.987	0.17332			54.987	0.38266	0.9253
												55.986	3.571	3.6853			55.986	0.17332			55.986	0.39152	0.93588
												56.986	3.6507	3.7824			56.986	0.17332			56.986	0.41122	0.96012
												57.986	3.7413	3.8657			57.986	0.17332			57.986	0.41263	0.96113
												58.986	3.8302	3.9158			58.986	0.17332			58.986	0.42065	0.96868
												59.985	3.894	3.9657			59.985	0.17332			59.985	0.4312	0.97555
												60.985	3.9416	3.9835			60.985	0.17332			60.985	0.44527	0.987
												61.985	4.0128	4.0065			61.985	0.17332			61.985	0.4561	1.0179
												62.985	4.0633	4.0541			62.985	0.17332			62.985	0.4644	1.0354
												63.984	4.1238	4.0897			63.984	0.17332			63.984	0.48212	1.0549
												64.984	4.1773	4.1159			64.984	0.17332			64.984	0.49985	1.0807
												65.984	4.2268	4.1318			65.984	0.17332			65.984	0.50379	1.0827
												66.984	4.2713	4.1913			66.984	0.17332			66.984	0.51251	1.0843
												67.984	4.3179	4.2236			67.984	0.17332			67.984	0.55134	1.1224
												68.983	4.3754	4.239			68.983	0.17332			68.983	0.5716	1.146
												69.983	4.4333	4.2627			69.983	0.17332			69.983	0.58468	1.1691
												70.983	4.4796	4.3029			70.983	0.17332			70.983	0.60396	1.184
												71.983	4.5183	4.3507			71.983	0.17332			71.983	0.61915	1.1919
												72.982	4.5578	4.4198			72.982	0.17332			72.982	0.63308	1.2234
												73.982	4.6375	4.5118			73.982	0.17332			73.982	0.65826	1.286
												74.982	4.7014	4.549			74.982	0.17332			74.982	0.69329	1.3515
												75.982	4.7772	4.5957			75.982	0.17332			75.982	0.72424	1.4319
												76.981	4.8639	4.6638			76.981	0.17332			76.981	0.73395	1.4608
												77.981	4.9068	4.7087			77.981	0.17332			77.981	0.74492	1.4731
												78.981	4.9497	4.7528			78.981	0.17492			78.981	0.75716	1.5078
												79.981	4.9727	4.7766			79.981	0.18754			79.981	0.76785	1.5303
												80.98	5.0036	4.7939			80.98	0.20017			80.98	0.78178	1.55
												81.98	5.0206	4.8006			81.98	0.21279			81.98	0.81456	1.5903
												82.98	5.0521	4.8462			82.98	0.22421			82.98	0.83707	1.62
												83.98	5.1016	4.9304			83.98	0.22421			83.98	0.86113	1.6609
												84.979	5.1404	5.0004			84.979	0.22421			84.979	0.89109	1.7066
												85.979	5.202	5.0712			85.979	0.22421			85.979	0.90643	1.737
												86.979	5.245	5.1201			86.979	0.22421			86.979	0.91923	1.7627
												87.979	5.3104	5.1718			87.979	0.22421			87.979	0.92978	1.7844
												88.978	5.3903	5.238			88.978	0.22421			88.978	0.93893	1.797
												89.978	5.4302	5.2927			89.978	0.22421			89.978	0.95933	1.8507
												90.978	5.4933	5.3689			90.978	0.22421			90.978	0.97677	1.8937
												91.978	5.5973	5.4335			91.978	0.22421			91.978	0.98015	1.9014
												92.977	5.6806	5.4924			92.977	0.22421			92.977	0.98296	1.9108
												93.977	5.7586	5.5734			93.977	0.22421			93.977	0.99337	1.945
												94.977	5.8085	5.6145			94.977	0.22421			94.977	1.0111	1.9979
												95.977	5.855	5.6417			95.977	0.22421			95.977	1.0278	2.0437
												96.977	5.9045	5.6748			96.977	0.22421			96.977	1.0616	2.1064
												97.976	5.9429	5.695			97.976	0.22421			97.976	1.0828	2.16
												98.976	6.0179	5.7794			98.976	0.22421			98.976	1.1063	2.2097
												99.976	6.1034	5.8451			99.976	0.22421			99.976	1.127	2.2404
												100.98	6.1507	5.8838			100.98	0.22421			100.98	1.158	2.3242
												101.98	6.1942	5.9128			101.98	0.22421			101.98	1.1832	2.3953
												102.98	6.2138	5.9376			102.98	0.22521			102.98	1.2081	2.4693
												103.97	6.2537	5.9582			103.97	0.23784			103.97	1.2332	2.5425
												104.97	6.2823	5.9612			104.97	0.25046			104.97	1.2624	2.6182
												105.97	6.3096	5.9643			105.97	0.26308			105.97	1.2809	2.6705
												106.97	6.3517	5.9941			106.97	0.28212			106.97	1.2889	2.703
												107.97	6.4092	6.0372			107.97	0.30175			107.97	1.3044	2.7562
												108.97	6.4945	6.0901			108.97	0.31438			108.97	1.3153	2.7956
												109.97	6.5811	6.1264			109.97	0.31758			109.97	1.3337	2.8221
												110.97	6.6208	6.1322			110.97	0.31758			110.97	1.3479	2.8518
												111.97	6.6568	6.1852			111.97	0.31758			111.97	1.3672	2.9185
												112.97	6.7077	6.2261			112.97	0.31758			112.97	1.3791	2.9665
												113.97	6.7434	6.2366			113.97	0.31758			113.97	1.3867	2.9964
												114.97	6.7857	6.2701			114.97	0.31758			114.97	1.3945	3.0196
												115.97	6.8388	6.3217			115.97	0.31758			115.97	1.4198	3.0977
												116.97	6.8893	6.3531			116.97	0.326			116.97	1.4586	3.193
												117.97	6.9802	6.3882			117.97	0.33862			117.97	1.4893	3.2708
												118.97	7.0447	6.4381			118.97	0.35125			118.97	1.5112	3.3419
												119.97	7.1213	6.4994			119.97	0.36387			119.97	1.5153	3.358
												120.97	7.1836	6.5314			120.97	0.36527			120.97	1.5353	3.4035
												121.97	7.2533	6.566			121.97	0.36527			121.97	1.5709	3.4652
												122.97	7.3501	6.5918			122.97	0.36527			122.97	1.5809	3.502
												123.97	7.4353	6.647			123.97	0.36527			123.97	1.6098	3.5769
												124.97	7.5166	6.7267			124.97	0.36527			124.97	1.6443	3.662
												125.97	7.595	6.7913			125.97	0.36527			125.97	1.6629	3.7173
												126.97	7.6372	6.8181			126.97	0.36527			126.97	1.6921	3.7664
												127.97	7.6855	6.8319			127.97	0.36527			127.97	1.7054	3.7742
												128.97	7.7607	6.8778			128.97	0.36527			128.97	1.7187	3.7791
												129.97	7.8194	6.9156			129.97	0.36627			129.97	1.7379	3.7931
												130.97	7.858	6.9151			130.97	0.3789			130.97	1.7431	3.8041
												131.97	7.9268	6.9702			131.97	0.39152			131.97	1.7629	3.8524
												132.97	7.9901	7.0257			132.97	0.40414			132.97	1.782	3.8852
												133.97	8.0608	7.0974			133.97	0.41677			133.97	1.8026	3.9209
												134.97	8.1325	7.1587			134.97	0.42057			134.97	1.8219	3.9586
												135.97	8.1796	7.2061			135.97	0.42057			135.97	1.8352	4.0013
												136.97	8.2047	7.2256			136.97	0.42057			136.97	1.8534	4.0319
												137.97	8.2393	7.2339			137.97	0.43199			137.97	1.8579	4.039
												138.97	8.287	7.2645			138.97	0.44462			138.97	1.8624	4.0375
												139.97	8.3445	7.3119			139.97	0.45343			139.97	1.8745	4.0647
												140.97	8.4143	7.3661			140.97	0.45784			140.97	1.8921	4.1119
												141.97	8.4692	7.4309			141.97	0.47046			141.97	1.9043	4.148
												142.97	8.5347	7.4863			142.97	0.48309			142.97	1.9089	4.1497
												143.97	8.5946	7.5174			143.97	0.49571			143.97	1.9307	4.1808
												144.96	8.6657	7.5364			144.96	0.50032			144.96	1.9514	4.207
												145.96	8.7519	7.5567			145.96	0.50874			145.96	1.9665	4.2246
												146.96	8.8142	7.5911			146.96	0.53398			146.96	1.9735	4.2405
												147.96	8.8763	7.6288			147.96	0.55923			147.96	1.9735	4.2405
												148.96	8.9402	7.6711			148.96	0.57566			148.96	1.9815	4.2558
												149.96	9.0162	7.7345			149.96	0.58828			149.96	2.0035	4.2946
												150.96	9.0977	7.7925			150.96	0.58848			150.96	2.0259	4.3256
												151.96	9.1652	7.8303			151.96	0.58848			151.96	2.0489	4.3862
												152.96	9.2508	7.8942			152.96	0.58848			152.96	2.0647	4.4348
												153.96	9.3374	7.9327			153.96	0.58848			153.96	2.0671	4.4386
												154.96	9.3526	7.9447			154.96	0.58848			154.96	2.0712	4.4439
												155.96	9.3806	7.9629			155.96	0.58848			155.96	2.0973	4.4745
												156.96	9.4552	8.0217			156.96	0.58848			156.96	2.1201	4.5245
												157.96	9.5335	8.1083			157.96	0.58848			157.96	2.1487	4.5742
												158.96	9.5956	8.1683			158.96	0.58848			158.96	2.1636	4.6007
												159.96	9.6566	8.231			159.96	0.58848			159.96	2.1844	4.6555
												160.96	9.7117	8.2881			160.96	0.58848			160.96	2.2207	4.7122
												161.96	9.7818	8.3574			161.96	0.58848			161.96	2.254	4.7671
												162.96	9.8507	8.4022			162.96	0.58848			162.96	2.2898	4.8166
												163.96	9.9543	8.4191			163.96	0.58848			163.96	2.3158	4.8716
												164.96	10.056	8.4392			164.96	0.58848			164.96	2.3338	4.9209
												165.96	10.121	8.4822			165.96	0.58848			165.96	2.3567	4.9527
												166.96	10.156	8.4848			166.96	0.58848			166.96	2.3822	4.9659
												167.96	10.214	8.5201			167.96	0.58848			167.96	2.396	5.0045
												168.96	10.267	8.568			168.96	0.59349			168.96	2.4078	5.0482
												169.96	10.315	8.6258			169.96	0.60611			169.96	2.4234	5.09
												170.96	10.398	8.6952			170.96	0.62375			170.96	2.4376	5.1161
												171.96	10.491	8.7675			171.96	0.64599			171.96	2.449	5.1419
												172.96	10.562	8.8404			172.96	0.65861			172.96	2.4668	5.1864
												173.96	10.619	8.8688			173.96	0.67123			173.96	2.4818	5.2324
												174.96	10.702	8.9164			174.96	0.68386			174.96	2.5001	5.3039
												175.96	10.775	8.9569			175.96	0.69648			175.96	2.5334	5.3505
												176.96	10.822	8.9787			176.96	0.7091			176.96	2.5603	5.3546
												177.96	10.865	9.0058			177.96	0.7097			177.96	2.5865	5.3919
												178.96	10.942	9.0647			178.96	0.7097			178.96	2.6055	5.436
												179.96	11.017	9.1032			179.96	0.7097			179.96	2.6366	5.5178
												180.96	11.111	9.1463			180.96	0.7097			180.96	2.6802	5.6003
												181.96	11.241	9.2093			181.96	0.7097			181.96	2.7108	5.6842
												182.96	11.326	9.2724			182.96	0.7097			182.96	2.7234	5.7083
												183.96	11.403	9.2939			183.96	0.71091			183.96	2.7319	5.7086
												184.96	11.498	9.307			184.96	0.72353			184.96	2.7464	5.7138
												185.95	11.578	9.3366			185.95	0.73615			185.95	2.7792	5.7593
												186.95	11.685	9.4142			186.95	0.74357			186.95	2.8134	5.8057
												187.95	11.771	9.4685			187.95	0.74357			187.95	2.8377	5.8367
												188.95	11.869	9.5127			188.95	0.74357			188.95	2.8598	5.8757
												189.95	11.963	9.5696			189.95	0.74357			189.95	2.8889	5.8957
												190.95	12.062	9.6043			190.95	0.74357			190.95	2.9143	5.9172
												191.95	12.158	9.6871			191.95	0.74357			191.95	2.9348	5.928
												192.95	12.209	9.7435			192.95	0.74357			192.95	2.9583	5.9311
												193.95	12.291	9.802			193.95	0.74357			193.95	2.9715	5.9309
												194.95	12.375	9.9004			194.95	0.75379			194.95	2.9783	5.9333
												195.95	12.502	9.9906			195.95	0.76641			195.95	2.9864	5.9673
												196.95	12.629	10.006			196.95	0.77903			196.95	2.9949	5.9727
												197.95	12.715	10.062			197.95	0.78584			197.95	3.0047	6.0127
												198.95	12.812	10.117			198.95	0.79847			198.95	3.0227	6.0684
												199.95	12.923	10.187			199.95	0.81109			199.95	3.0303	6.0798
												200.95	13.032	10.243			200.95	0.82371			200.95	3.0437	6.0753
												201.95	13.103	10.283			201.95	0.83634			201.95	3.0581	6.0774
												202.95	13.184	10.344			202.95	0.85096			202.95	3.0745	6.102
												203.95	13.295	10.399			203.95	0.87621			203.95	3.096	6.14
												204.95	13.387	10.462			204.95	0.90146			204.95	3.1246	6.1918
												205.95	13.487	10.526			205.95	0.9223			205.95	3.1377	6.2234
												206.95	13.587	10.57			206.95	0.9235			206.95	3.1761	6.2972
												207.95	13.685	10.648			207.95	0.9235			207.95	3.2236	6.3668
												208.95	13.834	10.714			208.95	0.9235			208.95	3.2502	6.4107
												209.95	13.987	10.79			209.95	0.9235			209.95	3.2705	6.4432
												210.95	14.095	10.863			210.95	0.9235			210.95	3.2919	6.4606
												211.95	14.215	10.922			211.95	0.9235			211.95	3.3061	6.4847
												212.95	14.344	11.027			212.95	0.9235			212.95	3.3214	6.5073
												213.95	14.46	11.13			213.95	0.9235			213.95	3.3661	6.5733
												214.95	14.551	11.184			214.95	0.9235			214.95	3.4031	6.646
												215.95	14.644	11.224			215.95	0.9235			215.95	3.4418	6.6972
												216.95	14.724	11.275			216.95	0.9235			216.95	3.4847	6.7562
												217.95	14.81	11.333			217.95	0.9243			217.95	3.5217	6.7953
												218.95	14.874	11.342			218.95	0.94454			218.95	3.5478	6.8188
												219.95	14.971	11.336			219.95	0.98241			219.95	3.5652	6.8508
												220.95	15.1	11.362			220.95	1.0167			220.95	3.5815	6.8908
												221.95	15.237	11.391			221.95	1.0303			221.95	3.5988	6.9347
												222.95	15.349	11.417			222.95	1.0303			222.95	3.6394	6.988
												223.95	15.398	11.434			223.95	1.0403			223.95	3.6941	7.0513
												224.95	15.492	11.467			224.95	1.0529			224.95	3.7376	7.0943
												225.95	15.601	11.498			225.95	1.0656			225.95	3.775	7.1183
												226.95	15.727	11.552			226.95	1.0782			226.95	3.8089	7.1734
												227.94	15.869	11.629			227.94	1.0908			227.94	3.828	7.2208
												228.94	16.022	11.685			228.94	1.1012			228.94	3.854	7.2667
												229.94	16.198	11.76			229.94	1.1012			229.94	3.884	7.2852
												230.94	16.285	11.798			230.94	1.1012			230.94	3.9064	7.3192
												231.94	16.353	11.797			231.94	1.1012			231.94	3.9157	7.3213
												232.94	16.448	11.82			232.94	1.105			232.94	3.9379	7.3209
												233.94	16.563	11.859			233.94	1.1177			233.94	3.9747	7.3655
												234.94	16.675	11.896			234.94	1.1397			234.94	4.0192	7.4355
												235.94	16.783	11.904			235.94	1.1659			235.94	4.0734	7.5137
												236.94	16.882	11.881			236.94	1.1912			236.94	4.1194	7.5515
												237.94	16.992	11.876			237.94	1.2062			237.94	4.128	7.5512
												238.94	17.082	11.907			238.94	1.2126			238.94	4.141	7.5896
												239.94	17.192	11.932			239.94	1.2379			239.94	4.1595	7.6434
												240.94	17.256	11.897			240.94	1.2631			240.94	4.1828	7.6895
												241.94	17.317	11.867			241.94	1.2788			241.94	4.1927	7.7252
												242.94	17.404	11.867			242.94	1.2788			242.94	4.2059	7.7613
												243.94	17.471	11.844			243.94	1.2788			243.94	4.2132	7.7441
												244.94	17.515	11.841			244.94	1.2788			244.94	4.2336	7.7397
												245.94	17.584	11.892			245.94	1.287			245.94	4.2675	7.7721
												246.94	17.618	11.902			246.94	1.2966			246.94	4.289	7.7997
												247.94	17.679	11.867			247.94	1.2958			247.94	4.3059	7.8535
												248.94	17.728	11.856			248.94	1.2832			248.94	4.3291	7.9272
												249.94	17.719	11.816			249.94	1.2771			249.94	4.3605	7.9867
												250.94	17.698	11.806			250.94	1.2958			250.94	4.3799	8.0016
												251.94	17.733	11.778			251.94	1.321			251.94	4.4007	8.0118
												252.94	17.785	11.771			252.94	1.3463			252.94	4.4054	8.007
												253.94	17.817	11.737			253.94	1.3597			253.94	4.4112	7.9837
												254.94	17.797	11.712			254.94	1.3597			254.94	4.4331	8.0085
												255.94	17.827	11.694			255.94	1.3619			255.94	4.4472	8.0457
												256.94	17.888	11.704			256.94	1.3653			256.94	4.4598	8.0699
												257.94	17.964	11.714			257.94	1.3743			257.94	4.4725	8.1105
												258.94	18.03	11.686			258.94	1.3996			258.94	4.4925	8.1682
												259.94	18.066	11.727			259.94	1.4252			259.94	4.497	8.2161
												260.94	18.07	11.723			260.94	1.4435			260.94	4.512	8.2433
												261.94	18.074	11.682			261.94	1.4561			261.94	4.5205	8.2403
												262.94	18.115	11.708			262.94	1.4687			262.94	4.5282	8.2291
												263.94	18.208	11.729			263.94	1.4885			263.94	4.5442	8.2422
												264.94	18.293	11.705			264.94	1.5106			264.94	4.5698	8.294
												265.94	18.338	11.702			265.94	1.5358			265.94	4.5949	8.3377
												266.94	18.416	11.744			266.94	1.548			266.94	4.6007	8.3608
												267.94	18.505	11.75			267.94	1.548			267.94	4.6033	8.3653
												268.93	18.582	11.772			268.93	1.548			268.93	4.6015	8.3778
												269.93	18.683	11.785			269.93	1.548			269.93	4.6226	8.4054
												270.93	18.753	11.708			270.93	1.5488			270.93	4.6495	8.4767
												271.93	18.849	11.691			271.93	1.5615			271.93	4.6656	8.538
												272.93	18.94	11.675			272.93	1.5741			272.93	4.6671	8.568
												273.93	19.01	11.664			273.93	1.5867			273.93	4.6855	8.5702
												274.93	19.112	11.679			274.93	1.6035			274.93	4.7174	8.5713
												275.93	19.176	11.738			275.93	1.6162			275.93	4.7343	8.5437
												276.93	19.244	11.75			276.93	1.6288			276.93	4.7482	8.5968
												277.93	19.31	11.773			277.93	1.651			277.93	4.7744	8.6606
												278.93	19.396	11.804			278.93	1.6779			278.93	4.8011	8.6944
												279.93	19.446	11.805			279.93	1.7085			279.93	4.835	8.7244
												280.93	19.48	11.771			280.93	1.7464			280.93	4.8494	8.7173
												281.93	19.483	11.761			281.93	1.7843			281.93	4.8393	8.6769
												282.93	19.501	11.754			282.93	1.8105			282.93	4.8577	8.6982
												283.93	19.529	11.781			283.93	1.8326			283.93	4.8705	8.705
												284.93	19.492	11.757			284.93	1.8452			284.93	4.9106	8.7365
												285.93	19.551	11.787			285.93	1.8716			285.93	4.9299	8.7588
												286.93	19.619	11.844			286.93	1.9095			286.93	4.9571	8.8048
												287.93	19.681	11.875			287.93	1.9374			287.93	4.9871	8.8525
												288.93	19.725	11.874			288.93	1.9512			288.93	5.0183	8.908
												289.93	19.779	11.913			289.93	1.961			289.93	5.0524	8.9705
												290.93	19.805	11.929			290.93	1.983			290.93	5.0895	9.0195
												291.93	19.802	11.901			291.93	2.0063			291.93	5.1206	9.0973
												292.93	19.847	11.891			292.93	2.0215			292.93	5.1454	9.1259
												293.93	19.88	11.93			293.93	2.0357			293.93	5.1699	9.1605
												294.93	19.91	11.945			294.93	2.0452			294.93	5.1766	9.1678
												295.93	20.035	11.961			295.93	2.0568			295.93	5.1874	9.1721
												296.93	20.091	11.963			296.93	2.0568			296.93	5.2077	9.2116
												297.93	20.141	11.984			297.93	2.0622			297.93	5.2496	9.2932
												298.93	20.168	11.985			298.93	2.084			298.93	5.2695	9.3528
												299.93	20.215	11.979			299.93	2.1093			299.93	5.2937	9.3677
												300.93	20.304	12.026			300.93	2.1345			300.93	5.3029	9.3512
												301.93	20.396	12.118			301.93	2.1598			301.93	5.3149	9.33
												302.93	20.498	12.182			302.93	2.1842			302.93	5.3411	9.3283
												303.93	20.598	12.201			303.93	2.1992			303.93	5.3504	9.3611
												304.93	20.664	12.211			304.93	2.2149			304.93	5.3679	9.4021
												305.93	20.72	12.209			305.93	2.2401			305.93	5.3919	9.4306
												306.93	20.829	12.216			306.93	2.2646			306.93	5.4021	9.4424
												307.93	20.998	12.276			307.93	2.2724			307.93	5.3882	9.4212
												308.93	21.1	12.303			308.93	2.2724			308.93	5.4172	9.4266
												309.92	21.175	12.324			309.92	2.2724			309.92	5.4493	9.4294
												310.92	21.239	12.365			310.92	2.2724			310.92	5.4604	9.421
												311.92	21.333	12.365			311.92	2.2724			311.92	5.4749	9.4182
												312.92	21.431	12.384			312.92	2.2724			312.92	5.4972	9.4252
												313.92	21.486	12.427			313.92	2.2724			313.92	5.495	9.3986
												314.92	21.585	12.497			314.92	2.2724			314.92	5.4805	9.3481
												315.92	21.634	12.541			315.92	2.2838			315.92	5.4702	9.3135
												316.92	21.674	12.548			316.92	2.2964			316.92	5.4826	9.3017
												317.92	21.813	12.57			317.92	2.309			317.92	5.497	9.3178
												318.92	21.948	12.581			318.92	2.3209			318.92	5.5223	9.3473
												319.92	22.052	12.616			319.92	2.3201			319.92	5.5385	9.3471
												320.92	22.14	12.676			320.92	2.3108			320.92	5.5448	9.3476
												321.92	22.28	12.758			321.92	2.3108			321.92	5.5524	9.3561
												322.92	22.429	12.778			322.92	2.3112			322.92	5.5535	9.3573
												323.92	22.509	12.766			323.92	2.3237			323.92	5.5712	9.3476
												324.92	22.584	12.805			324.92	2.3237			324.92	5.5715	9.3142
												325.92	22.647	12.87			325.92	2.3343			325.92	5.5849	9.3214
												326.92	22.737	12.928			326.92	2.3469			326.92	5.6071	9.3714
												327.92	22.805	12.939			327.92	2.3595			327.92	5.6319	9.4308
												328.92	22.878	12.961			328.92	2.3657			328.92	5.6745	9.4916
												329.92	23.013	13.007			329.92	2.3657			329.92	5.7015	9.5089
												330.92	23.095	13.032			330.92	2.3657			330.92	5.7174	9.5074
												331.92	23.157	13.085			331.92	2.3657			331.92	5.7367	9.5204
												332.92	23.23	13.105			332.92	2.3657			332.92	5.7534	9.5445
												333.92	23.274	13.097			333.92	2.3657			333.92	5.7913	9.6098
												334.92	23.359	13.164			334.92	2.3657			334.92	5.8174	9.6174
												335.92	23.473	13.248			335.92	2.3657			335.92	5.8412	9.6185
												336.92	23.579	13.331			336.92	2.3692			336.92	5.8565	9.6628
												337.92	23.656	13.404			337.92	2.3818			337.92	5.8612	9.6662
												338.92	23.694	13.41			338.92	2.4038			338.92	5.8896	9.6672
												339.92	23.74	13.396			339.92	2.4267			339.92	5.9054	9.6688
												340.92	23.811	13.393			340.92	2.4469			340.92	5.8882	9.6058
												341.92	23.835	13.357			341.92	2.4595			341.92	5.8772	9.5565
												342.92	23.909	13.39			342.92	2.4719			342.92	5.8862	9.5433
												343.92	24.013	13.45			343.92	2.482			343.92	5.9172	9.5582
												344.92	24.156	13.532			344.92	2.4996			344.92	5.9267	9.5574
												345.92	24.296	13.637			345.92	2.5184			345.92	5.9397	9.5779
												346.92	24.439	13.722			346.92	2.5128			346.92	5.9431	9.5889
												347.92	24.502	13.749			347.92	2.502			347.92	5.9414	9.5359
												348.92	24.529	13.748			348.92	2.4894			348.92	5.9515	9.5131
												349.92	24.571	13.761			349.92	2.4854			349.92	5.956	9.5005
												350.91	24.663	13.801			350.91	2.4854			350.91	5.9788	9.4883
												351.91	24.781	13.852			351.91	2.4854			351.91	6.0106	9.4719
												352.91	24.873	13.865			352.91	2.4854			352.91	6.0328	9.4751
												353.91	24.974	13.894			353.91	2.4866			353.91	6.0536	9.4822
												354.91	25.036	13.907			354.91	2.5016			354.91	6.0624	9.4645
												355.91	25.075	13.936			355.91	2.5268			355.91	6.0577	9.4221
												356.91	25.141	13.932			356.91	2.5433			356.91	6.0406	9.3553
												357.91	25.198	13.926			357.91	2.5503			357.91	6.0323	9.2991
												358.91	25.272	13.912			358.91	2.5503			358.91	6.0417	9.3019
												359.91	25.342	13.893			359.91	2.5581			359.91	6.0694	9.3312
												360.91	25.425	13.921			360.91	2.596			360.91	6.0764	9.3433
												361.91	25.504	13.931			361.91	2.6338			361.91	6.0676	9.3436
												362.91	25.542	13.934			362.91	2.6705			362.91	6.0912	9.3732
												363.91	25.56	13.932			363.91	2.6958			363.91	6.0963	9.401
												364.91	25.603	13.879			364.91	2.7146			364.91	6.0721	9.3713
												365.91	25.655	13.813			365.91	2.7272			365.91	6.079	9.3563
												366.91	25.739	13.801			366.91	2.7398			366.91	6.092	9.3513
												367.91	25.854	13.796			367.91	2.7563			367.91	6.1005	9.3745
												368.91	25.882	13.756			368.91	2.7689			368.91	6.1057	9.4037
												369.91	25.95	13.755			369.91	2.7813			369.91	6.1144	9.4312
												370.91	26.055	13.841			370.91	2.7787			370.91	6.153	9.4706
												371.91	26.156	13.897			371.91	2.7661			371.91	6.1728	9.4891
												372.91	26.278	13.922			372.91	2.7545			372.91	6.1755	9.4967
												373.91	26.386	13.916			373.91	2.7545			373.91	6.1659	9.4687
												374.91	26.453	13.887			374.91	2.7729			374.91	6.1611	9.4906
												375.91	26.515	13.889			375.91	2.8013			375.91	6.1739	9.5215
												376.91	26.599	13.909			376.91	2.8266			376.91	6.1987	9.5635
												377.91	26.686	13.986			377.91	2.8412			377.91	6.227	9.6273
												378.91	26.737	14.056			378.91	2.842			378.91	6.2541	9.674
												379.91	26.805	14.098			379.91	2.845			379.91	6.2755	9.6873
												380.91	26.87	14.088			380.91	2.8426			380.91	6.2838	9.6805
												381.91	26.935	14.076			381.91	2.83			381.91	6.3198	9.6934
												382.91	27.033	14.12			382.91	2.8174			382.91	6.3492	9.7461
												383.91	27.13	14.202			383.91	2.8048			383.91	6.3595	9.7576
												384.91	27.212	14.264			384.91	2.8042			384.91	6.3886	9.7964
												385.91	27.246	14.317			385.91	2.8182			385.91	6.4104	9.8301
												386.91	27.302	14.352			386.91	2.8182			386.91	6.4377	9.8277
												387.91	27.346	14.349			387.91	2.8148			387.91	6.4798	9.866
												388.91	27.39	14.331			388.91	2.8078			388.91	6.5021	9.9117
												389.91	27.437	14.361			389.91	2.8078			389.91	6.5303	9.8954
												390.91	27.523	14.411			390.91	2.8194			390.91	6.5355	9.8845
												391.91	27.61	14.463			391.91	2.8208			391.91	6.5199	9.8561
												392.9	27.641	14.46			392.9	2.822			392.9	6.5306	9.8718
												393.9	27.655	14.457			393.9	2.8378			393.9	6.5407	9.895
												394.9	27.756	14.513			394.9	2.8631			394.9	6.5563	9.8977
												395.9	27.866	14.581			395.9	2.8849			395.9	6.5473	9.9031
												396.9	27.894	14.61			396.9	2.8975			396.9	6.5408	9.9031
												397.9	27.929	14.635			397.9	2.9081			397.9	6.549	9.8973
												398.9	28.008	14.689			398.9	2.9081			398.9	6.5663	9.8965
												399.9	28.118	14.739			399.9	2.9081			399.9	6.5683	9.8712
												400.9	28.229	14.82			400.9	2.9196			400.9	6.5518	9.8186
												401.9	28.295	14.857			401.9	2.9448			401.9	6.539	9.768
												402.9	28.387	14.917			402.9	2.9701			402.9	6.5435	9.7527
												403.9	28.449	14.981			403.9	2.9775			403.9	6.5452	9.7277
												404.9	28.469	15.049			404.9	2.9775			404.9	6.5382	9.7028
												405.9	28.558	15.114			405.9	2.9871			405.9	6.5214	9.694
												406.9	28.645	15.175			406.9	2.9997			406.9	6.5021	9.6724
												407.9	28.698	15.267			407.9	3.0123			407.9	6.5083	9.6598
												408.9	28.767	15.329			408.9	3.0208			408.9	6.5266	9.6447
												409.9	28.88	15.359			409.9	3.0115			409.9	6.5521	9.6723
												410.9	29.004	15.393			410.9	2.9947			410.9	6.5702	9.7081
												411.9	29.088	15.375			411.9	2.9717			411.9	6.5936	9.7309
												412.9	29.143	15.354			412.9	2.9667			412.9	6.6226	9.77
												413.9	29.212	15.372			413.9	2.9667			413.9	6.6317	9.774
												414.9	29.23	15.384			414.9	2.9703			414.9	6.6286	9.7511
												415.9	29.295	15.415			415.9	2.9703			415.9	6.6259	9.7271
												416.9	29.411	15.449			416.9	2.9703			416.9	6.6266	9.7609
												417.9	29.507	15.451			417.9	2.9815			417.9	6.6375	9.8008
												418.9	29.553	15.438			418.9	2.9941			418.9	6.6663	9.8549
												419.9	29.62	15.519			419.9	3.0179			419.9	6.6749	9.8359
												420.9	29.72	15.585			420.9	3.04			420.9	6.6527	9.8069
												421.9	29.723	15.612			421.9	3.0672			421.9	6.6479	9.7872
												422.9	29.778	15.691			422.9	3.1051			422.9	6.6621	9.8101
												423.9	29.833	15.775			423.9	3.1348			423.9	6.6774	9.8342
												424.9	29.867	15.828			424.9	3.1474			424.9	6.7042	9.8996
												425.9	29.918	15.845			425.9	3.16			425.9	6.706	9.8704
												426.9	29.931	15.878			426.9	3.1859			426.9	6.6988	9.8348
												427.9	29.988	15.892			427.9	3.2105			427.9	6.7002	9.8325
												428.9	30.05	15.902			428.9	3.2357			428.9	6.721	9.8643
												429.9	30.124	15.98			429.9	3.2698			429.9	6.7345	9.8875
												430.9	30.193	16.009			430.9	3.2951			430.9	6.7526	9.8932
												431.9	30.236	16.012			431.9	3.3203			431.9	6.7708	9.9287
												432.9	30.293	16.037			432.9	3.3369			432.9	6.7708	9.9848
												433.89	30.304	16.015			433.89	3.3524			433.89	6.7807	10.057
												434.89	30.342	16.027			434.89	3.3556			434.89	6.7866	10.071
												435.89	30.332	16.041			435.89	3.3676			435.89	6.8285	10.136
												436.89	30.358	16.051			436.89	3.3802			436.89	6.8745	10.199
												437.89	30.426	16.052			437.89	3.4013			437.89	6.9045	10.239
												438.89	30.443	16.039			438.89	3.4197			438.89	6.9058	10.251
												439.89	30.437	16.031			439.89	3.4323			439.89	6.9228	10.284
												440.89	30.452	16.038			440.89	3.4489			440.89	6.9564	10.318
												441.89	30.462	16.093			441.89	3.4503			441.89	7.0156	10.38
												442.89	30.489	16.103			442.89	3.4509			442.89	7.032	10.416
												443.89	30.509	16.041			443.89	3.4511			443.89	7.0258	10.419
												444.89	30.586	16.018			444.89	3.4564			444.89	7.0345	10.41
												445.89	30.627	15.986			445.89	3.4742			445.89	7.0705	10.426
												446.89	30.622	16			446.89	3.5353			446.89	7.082	10.421
												447.89	30.607	16.019			447.89	3.5876			447.89	7.069	10.426
												448.89	30.569	15.999			448.89	3.6297			448.89	7.0639	10.417
												449.89	30.558	15.995			449.89	3.6928			449.89	7.077	10.436
												450.89	30.593	16.008			450.89	3.7425			450.89	7.0906	10.478
												451.89	30.626	16.01			451.89	3.7703			451.89	7.1082	10.463
												452.89	30.668	15.996			452.89	3.7872			452.89	7.1214	10.481
												453.89	30.681	16.066			453.89	3.7944			453.89	7.0984	10.47
												454.89	30.731	16.16			454.89	3.7944			454.89	7.0865	10.46
												455.89	30.767	16.178			455.89	3.7944			455.89	7.1102	10.499
												456.89	30.803	16.175			456.89	3.8026			456.89	7.1154	10.491
												457.89	30.862	16.224			457.89	3.8248			457.89	7.1165	10.504
												458.89	30.947	16.269			458.89	3.8312			458.89	7.124	10.544
												459.89	30.989	16.251			459.89	3.8298			459.89	7.1382	10.597
												460.89	31.032	16.219			460.89	3.8326			460.89	7.1522	10.628
												461.89	31.12	16.241			461.89	3.8541			461.89	7.1645	10.654
												462.89	31.185	16.286			462.89	3.8918			462.89	7.1472	10.635
												463.89	31.239	16.282			463.89	3.9018			463.89	7.1228	10.589
												464.89	31.257	16.243			464.89	3.9018			464.89	7.1045	10.57
												465.89	31.313	16.207			465.89	3.9018			465.89	7.0892	10.568
												466.89	31.327	16.21			466.89	3.9018			466.89	7.0936	10.58
												467.89	31.349	16.243			467.89	3.9018			467.89	7.1062	10.613
												468.89	31.379	16.277			468.89	3.9032			468.89	7.0946	10.569
												469.89	31.404	16.288			469.89	3.9122			469.89	7.0804	10.564
												470.89	31.513	16.357			470.89	3.9122			470.89	7.0912	10.588
												471.89	31.642	16.431			471.89	3.9122			471.89	7.1047	10.622
												472.89	31.715	16.454			472.89	3.9092			472.89	7.121	10.679
												473.89	31.687	16.445			473.89	3.907			473.89	7.1279	10.683
												474.88	31.677	16.397			474.88	3.8984			474.88	7.1179	10.659
												475.88	31.691	16.382			475.88	3.8847			475.88	7.0944	10.632
												476.88	31.77	16.455			476.88	3.8809			476.88	7.0763	10.639
												477.88	31.81	16.507			477.88	3.9152			477.88	7.0922	10.694
												478.88	31.819	16.495			478.88	3.9719			478.88	7.1057	10.696
												479.88	31.803	16.466			479.88	4.0002			479.88	7.1141	10.678
												480.88	31.813	16.442			480.88	4.0126			480.88	7.1264	10.688
												481.88	31.829	16.43			481.88	4.012			481.88	7.1496	10.724
												482.88	31.798	16.454			482.88	4.046			482.88	7.1459	10.728
												483.88	31.74	16.429			483.88	4.1017			483.88	7.1465	10.722
												484.88	31.735	16.433			484.88	4.1488			484.88	7.151	10.749
												485.88	31.747	16.411			485.88	4.1637			485.88	7.1739	10.799
												486.88	31.765	16.321			486.88	4.1528			486.88	7.1971	10.838
												487.88	31.724	16.267			487.88	4.1402			487.88	7.2254	10.823
												488.88	31.717	16.247			488.88	4.1592			488.88	7.2278	10.797
												489.88	31.832	16.304			489.88	4.1909			489.88	7.2269	10.8
												490.88	31.999	16.323			490.88	4.2362			490.88	7.2177	10.791
												491.88	32.09	16.308			491.88	4.2674			491.88	7.2255	10.8
												492.88	32.159	16.27			492.88	4.2821			492.88	7.2765	10.874
												493.88	32.199	16.26			493.88	4.2923			493.88	7.3351	10.96
												494.88	32.238	16.283			494.88	4.3103			494.88	7.3406	10.954
												495.88	32.254	16.297			495.88	4.3137			495.88	7.3523	10.953
												496.88	32.271	16.301			496.88	4.3137			496.88	7.3555	10.948
												497.88	32.226	16.296			497.88	4.3155			497.88	7.3668	10.976
												498.88	32.186	16.287			498.88	4.3203			498.88	7.3678	10.992
												499.88	32.209	16.297			499.88	4.333			499.88	7.3897	11.007
												500.88	32.245	16.3			500.88	4.3656			500.88	7.4	11.049
												501.88	32.303	16.268			501.88	4.4035			501.88	7.4224	11.099
												502.88	32.384	16.279			502.88	4.4376			502.88	7.4404	11.128
												503.88	32.395	16.294			503.88	4.4508			503.88	7.4707	11.145
												504.88	32.413	16.346			504.88	4.4496			504.88	7.5035	11.151
												505.88	32.466	16.42			505.88	4.443			505.88	7.4903	11.121
												506.88	32.508	16.479			506.88	4.4542			506.88	7.5006	11.129
												507.88	32.542	16.435			507.88	4.4668			507.88	7.5294	11.193
												508.88	32.515	16.375			508.88	4.4794			508.88	7.5599	11.262
												509.88	32.523	16.326			509.88	4.4824			509.88	7.5812	11.273
												510.88	32.563	16.335			510.88	4.5035			510.88	7.5788	11.231
												511.88	32.582	16.366			511.88	4.5287			511.88	7.578	11.211
												512.88	32.585	16.371			512.88	4.5626			512.88	7.5968	11.235
												513.88	32.566	16.377			513.88	4.5991			513.88	7.5999	11.269
												514.88	32.494	16.34			514.88	4.6237			514.88	7.6104	11.309
												515.88	32.449	16.289			515.88	4.6447			515.88	7.6178	11.328
												516.87	32.431	16.273			516.87	4.6447			516.87	7.615	11.365
												517.87	32.449	16.26			517.87	4.6463			517.87	7.6145	11.39
												518.87	32.44	16.222			518.87	4.6447			518.87	7.6268	11.407
												519.87	32.454	16.239			519.87	4.6401			519.87	7.6365	11.423
												520.87	32.445	16.244			520.87	4.6343			520.87	7.6472	11.445
												521.87	32.489	16.23			521.87	4.6379			521.87	7.6787	11.492
												522.87	32.496	16.229			522.87	4.662			522.87	7.6702	11.482
												523.87	32.518	16.188			523.87	4.6816			523.87	7.6721	11.485
												524.87	32.556	16.184			524.87	4.6974			524.87	7.6524	11.481
												525.87	32.514	16.179			525.87	4.6998			525.87	7.6795	11.527
												526.87	32.521	16.206			526.87	4.7107			526.87	7.6816	11.567
												527.87	32.554	16.198			527.87	4.7325			527.87	7.6735	11.578
												528.87	32.579	16.232			528.87	4.7676			528.87	7.6797	11.607
												529.87	32.56	16.207			529.87	4.8048			529.87	7.674	11.584
												530.87	32.566	16.18			530.87	4.8341			530.87	7.6569	11.57
												531.87	32.615	16.176			531.87	4.8593			531.87	7.6311	11.556
												532.87	32.621	16.127			532.87	4.8738			532.87	7.6268	11.605
												533.87	32.621	16.113			533.87	4.8934			533.87	7.6404	11.654
												534.87	32.584	16.065			534.87	4.9228			534.87	7.6783	11.717
												535.87	32.484	15.988			535.87	4.9479			535.87	7.6984	11.74
												536.87	32.424	15.947			536.87	4.983			536.87	7.6894	11.725
												537.87	32.39	15.938			537.87	5.0288			537.87	7.6911	11.745
												538.87	32.393	15.932			538.87	5.0561			538.87	7.6954	11.764
												539.87	32.434	15.94			539.87	5.0715			539.87	7.6802	11.775
												540.87	32.425	15.955			540.87	5.097			540.87	7.6618	11.734
												541.87	32.354	15.901			541.87	5.1222			541.87	7.6581	11.729
												542.87	32.344	15.804			542.87	5.1475			542.87	7.6739	11.745
												543.87	32.344	15.827			543.87	5.1647			543.87	7.6977	11.755
												544.87	32.323	15.861			544.87	5.1751			544.87	7.7084	11.736
												545.87	32.35	15.862			545.87	5.1897			545.87	7.705	11.692
												546.87	32.359	15.88			546.87	5.2064			546.87	7.7099	11.702
												547.87	32.257	15.83			547.87	5.2368			547.87	7.7282	11.721
												548.87	32.182	15.8			548.87	5.2807			548.87	7.711	11.732
												549.87	32.172	15.75			549.87	5.3396			549.87	7.7044	11.741
												550.87	32.191	15.732			550.87	5.4027			550.87	7.7133	11.763
												551.87	32.179	15.794			551.87	5.4759			551.87	7.724	11.77
												552.87	32.176	15.837			552.87	5.5324			552.87	7.7165	11.787
												553.87	32.174	15.834			553.87	5.5771			553.87	7.7177	11.797
												554.87	32.15	15.811			554.87	5.6027			554.87	7.724	11.791
												555.87	32.194	15.822			555.87	5.6097			555.87	7.7296	11.805
												556.87	32.229	15.862			556.87	5.6312			556.87	7.7244	11.834
												557.86	32.189	15.889			557.86	5.6873			557.86	7.7237	11.829
												558.86	32.156	15.94			558.86	5.7624			558.86	7.6958	11.785
												559.86	32.15	15.986			559.86	5.8169			559.86	7.6752	11.765
												560.86	32.125	15.978			560.86	5.8774			560.86	7.6888	11.815
												561.86	32.106	16.012			561.86	5.9129			561.86	7.705	11.876
												562.86	32.091	16.104			562.86	5.9311			562.86	7.7116	11.894
												563.86	32.112	16.167			563.86	5.9674			563.86	7.7141	11.875
												564.86	32.142	16.171			564.86	6.0393			564.86	7.697	11.842
												565.86	32.148	16.117			565.86	6.0926			565.86	7.6906	11.799
												566.86	32.154	16.057			566.86	6.1327			566.86	7.6788	11.745
												567.86	32.114	16.063			567.86	6.1691			567.86	7.6802	11.748
												568.86	32.04	16.058			568.86	6.206			568.86	7.648	11.699
												569.86	31.989	16.002			569.86	6.2565			569.86	7.6279	11.659
												570.86	32.024	16.03			570.86	6.307			570.86	7.6349	11.661
												571.86	32.017	16.059			571.86	6.3541			571.86	7.6604	11.73
												572.86	32.005	16.101			572.86	6.3994			572.86	7.665	11.75
												573.86	32.028	16.166			573.86	6.4462			573.86	7.6339	11.739
												574.86	32.05	16.211			574.86	6.4841			574.86	7.6176	11.733
												575.86	32.02	16.232			575.86	6.511			575.86	7.6173	11.757
												576.86	31.965	16.249			576.86	6.5526			576.86	7.602	11.777
												577.86	31.944	16.244			577.86	6.5965			577.86	7.5922	11.775
												578.86	31.953	16.256			578.86	6.6258			578.86	7.5459	11.733
												579.86	31.969	16.255			579.86	6.651			579.86	7.5352	11.736
												580.86	31.993	16.228			580.86	6.7175			580.86	7.5419	11.749
												581.86	32.05	16.236			581.86	6.7789			581.86	7.5646	11.793
												582.86	32.066	16.246			582.86	6.8338			582.86	7.5538	11.758
												583.86	32.039	16.235			583.86	6.8516			583.86	7.5289	11.695
												584.86	32.002	16.213			584.86	6.8594			584.86	7.5152	11.645
												585.86	31.995	16.222			585.86	6.8851			585.86	7.5059	11.627
												586.86	31.951	16.235			586.86	6.9333			586.86	7.5113	11.641
												587.86	31.973	16.28			587.86	6.9796			587.86	7.5277	11.682
												588.86	31.995	16.305			588.86	7.0337			588.86	7.5417	11.728
												589.86	32.007	16.266			589.86	7.08			589.86	7.5521	11.763
												590.86	32.03	16.204			590.86	7.1179			590.86	7.5606	11.785
												591.86	31.999	16.127			591.86	7.1612			591.86	7.5335	11.74
												592.86	31.952	16.028			592.86	7.1972			592.86	7.5165	11.709
												593.86	31.926	15.969			593.86	7.2469			593.86	7.5056	11.701
												594.86	31.966	15.982			594.86	7.3038			594.86	7.4971	11.689
												595.86	32.034	16.01			595.86	7.3543			595.86	7.4957	11.724
												596.86	32.079	16.053			596.86	7.3926			596.86	7.4913	11.747
												597.86	32.139	16.041			597.86	7.419			597.86	7.4982	11.764
												598.85	32.161	15.975			598.85	7.4463			598.85	7.5128	11.77
												599.85	32.072	15.899			599.85	7.4878			599.85	7.5138	11.775
												600.85	32.022	15.828			600.85	7.5176			600.85	7.5274	11.771
												601.85	32.012	15.766			601.85	7.5349			601.85	7.5466	11.779
												602.85	32.026	15.785			602.85	7.5453			602.85	7.5664	11.768
												603.85	32.068	15.825			603.85	7.5609			603.85	7.5699	11.756
												604.85	32.095	15.799			604.85	7.5791			604.85	7.5855	11.759
												605.85	32.113	15.815			605.85	7.6136			605.85	7.5915	11.74
												606.85	32.077	15.801			606.85	7.6713			606.85	7.5903	11.715
												607.85	32.016	15.792			607.85	7.7156			607.85	7.6187	11.731
												608.85	32.035	15.811			608.85	7.7627			608.85	7.6543	11.742
												609.85	32.032	15.826			609.85	7.81			609.85	7.6823	11.698
												610.85	32	15.75			610.85	7.8566			610.85	7.7082	11.662
												611.85	31.915	15.636			611.85	7.9386			611.85	7.7151	11.681
												612.85	31.831	15.51			612.85	8.0165			612.85	7.7372	11.712
												613.85	31.745	15.411			613.85	8.0837			613.85	7.7604	11.73
												614.85	31.683	15.381			614.85	8.137			614.85	7.7805	11.729
												615.85	31.668	15.374			615.85	8.2191			615.85	7.7897	11.758
												616.85	31.651	15.395			616.85	8.3149			616.85	7.7767	11.734
												617.85	31.627	15.342			617.85	8.4004			617.85	7.7784	11.685
												618.85	31.612	15.305			618.85	8.471			618.85	7.7749	11.655
												619.85	31.572	15.26			619.85	8.5359			619.85	7.7743	11.661
												620.85	31.521	15.268			620.85	8.601			620.85	7.7698	11.679
												621.85	31.469	15.278			621.85	8.6856			621.85	7.7461	11.68
												622.85	31.399	15.257			622.85	8.7717			622.85	7.741	11.647
												623.85	31.335	15.234			623.85	8.8801			623.85	7.7337	11.63
												624.85	31.293	15.203			624.85	8.9791			624.85	7.7046	11.605
												625.85	31.266	15.08			625.85	9.0645			625.85	7.6963	11.612
												626.85	31.24	14.986			626.85	9.129			626.85	7.6829	11.629
												627.85	31.25	14.983			627.85	9.1777			627.85	7.6837	11.664
												628.85	31.267	15.007			628.85	9.2179			628.85	7.72	11.69
												629.85	31.268	14.985			629.85	9.2546			629.85	7.7133	11.701
												630.85	31.209	14.92			630.85	9.3125			630.85	7.7157	11.711
												631.85	31.147	14.882			631.85	9.4057			631.85	7.7402	11.719
												632.85	31.14	14.844			632.85	9.5123			632.85	7.7344	11.724
												633.85	31.135	14.809			633.85	9.5978			633.85	7.7456	11.749
												634.85	31.113	14.778			634.85	9.666			634.85	7.7651	11.806
												635.85	31.121	14.766			635.85	9.7243			635.85	7.7786	11.835
												636.85	31.204	14.753			636.85	9.7856			636.85	7.8008	11.835
												637.85	31.235	14.718			637.85	9.8233			637.85	7.7824	11.822
												638.85	31.216	14.706			638.85	9.8555			638.85	7.7667	11.826
												639.84	31.136	14.674			639.84	9.903			639.84	7.7831	11.864
												640.84	31.036	14.62			640.84	9.9389			640.84	7.8095	11.934
												641.84	30.943	14.589			641.84	9.9655			641.84	7.8047	11.935
												642.84	30.852	14.547			642.84	10.021			642.84	7.7798	11.883
												643.84	30.774	14.51			643.84	10.112			643.84	7.7786	11.886
												644.84	30.74	14.502			644.84	10.211			644.84	7.8151	11.958
												645.84	30.659	14.472			645.84	10.288			645.84	7.8762	12.065
												646.84	30.623	14.478			646.84	10.341			646.84	7.9076	12.068
												647.84	30.637	14.425			647.84	10.405			647.84	7.9253	12.029
												648.84	30.599	14.355			648.84	10.479			648.84	7.9132	12.018
												649.84	30.535	14.346			649.84	10.567			649.84	7.886	11.987
												650.84	30.425	14.338			650.84	10.643			650.84	7.8814	11.973
												651.84	30.329	14.348			651.84	10.703			651.84	7.8657	11.976
												652.84	30.304	14.352			652.84	10.747			652.84	7.8513	11.957
												653.84	30.269	14.318			653.84	10.808			653.84	7.8576	11.934
												654.84	30.279	14.288			654.84	10.865			654.84	7.8817	11.959
												655.84	30.274	14.281			655.84	10.905			655.84	7.877	11.941
												656.84	30.242	14.327			656.84	10.956			656.84	7.8797	11.917
												657.84	30.205	14.376			657.84	11.025			657.84	7.8738	11.897
												658.84	30.175	14.376			658.84	11.085			658.84	7.8602	11.907
												659.84	30.134	14.338			659.84	11.131			659.84	7.8385	11.905
												660.84	30.065	14.277			660.84	11.157			660.84	7.8445	11.951
												661.84	30.028	14.208			661.84	11.192			661.84	7.8433	11.946
												662.84	29.988	14.12			662.84	11.23			662.84	7.8298	11.91
												663.84	30.003	14.088			663.84	11.295			663.84	7.8402	11.915
												664.84	29.979	14.109			664.84	11.384			664.84	7.8299	11.896
												665.84	29.888	14.158			665.84	11.445			665.84	7.8413	11.889
												666.84	29.809	14.117			666.84	11.487			666.84	7.8678	11.922
												667.84	29.772	14.123			667.84	11.514			667.84	7.8662	11.894
												668.84	29.743	14.127			668.84	11.514			668.84	7.8576	11.876
												669.84	29.684	14.114			669.84	11.506			669.84	7.8312	11.849
												670.84	29.592	14.077			670.84	11.513			670.84	7.8067	11.819
												671.84	29.563	14.044			671.84	11.513			671.84	7.7784	11.775
												672.84	29.569	14.029			672.84	11.519			672.84	7.7743	11.756
												673.84	29.597	14.004			673.84	11.52			673.84	7.7908	11.766
												674.84	29.579	13.968			674.84	11.534			674.84	7.8347	11.82
												675.84	29.578	13.972			675.84	11.56			675.84	7.8327	11.8
												676.84	29.584	14			676.84	11.579			676.84	7.8149	11.752
												677.84	29.554	14.021			677.84	11.586			677.84	7.8333	11.775
												678.84	29.517	14.012			678.84	11.576			678.84	7.8602	11.795
												679.84	29.541	13.972			679.84	11.569			679.84	7.8685	11.788
												680.84	29.517	13.902			680.84	11.565			680.84	7.8503	11.751
												681.83	29.521	13.854			681.83	11.586			681.83	7.7992	11.708
												682.83	29.485	13.884			682.83	11.607			682.83	7.7981	11.683
												683.83	29.449	13.979			683.83	11.626			683.83	7.825	11.685
												684.83	29.355	14.044			684.83	11.656			684.83	7.8379	11.68
												685.83	29.267	14.05			685.83	11.661			685.83	7.8256	11.684
												686.83	29.22	14.016			686.83	11.65			686.83	7.8199	11.694
												687.83	29.22	14.018			687.83	11.634			687.83	7.8301	11.68
												688.83	29.221	14.052			688.83	11.635			688.83	7.8413	11.671
												689.83	29.21	14.108			689.83	11.63			689.83	7.85	11.654
												690.83	29.193	14.155			690.83	11.638			690.83	7.8682	11.667
												691.83	29.164	14.168			691.83	11.658			691.83	7.8852	11.714
												692.83	29.096	14.2			692.83	11.682			692.83	7.9163	11.748
												693.83	29.078	14.219			693.83	11.716			693.83	7.9298	11.725
												694.83	29.012	14.23			694.83	11.754			694.83	7.9332	11.714
												695.83	28.964	14.235			695.83	11.806			695.83	7.9097	11.657
												696.83	28.907	14.225			696.83	11.861			696.83	7.9069	11.646
												697.83	28.839	14.188			697.83	11.894			697.83	7.9035	11.632
												698.83	28.815	14.166			698.83	11.911			698.83	7.9042	11.613
												699.83	28.799	14.134			699.83	11.936			699.83	7.9042	11.59
												700.83	28.774	14.114			700.83	11.953			700.83	7.9045	11.581
												701.83	28.667	14.135			701.83	11.98			701.83	7.8941	11.542
												702.83	28.536	14.12			702.83	12.025			702.83	7.8962	11.5
												703.83	28.49	14.144			703.83	12.105			703.83	7.9093	11.466
												704.83	28.444	14.173			704.83	12.182			704.83	7.9401	11.501
												705.83	28.339	14.163			705.83	12.256			705.83	7.9548	11.497
												706.83	28.244	14.11			706.83	12.314			706.83	7.9434	11.464
												707.83	28.152	14.052			707.83	12.376			707.83	7.9633	11.471
												708.83	28.084	14.012			708.83	12.457			708.83	7.9779	11.47
												709.83	27.969	14.013			709.83	12.544			709.83	7.9854	11.448
												710.83	27.86	14.002			710.83	12.612			710.83	7.9885	11.404
												711.83	27.736	13.965			711.83	12.693			711.83	8.0038	11.391
												712.83	27.633	13.924			712.83	12.797			712.83	8.0094	11.366
												713.83	27.618	13.91			713.83	12.879			713.83	8.0169	11.363
												714.83	27.623	13.922			714.83	12.955			714.83	8.0273	11.381
												715.83	27.557	13.878			715.83	13.018			715.83	8.0293	11.353
												716.83	27.429	13.809			716.83	13.072			716.83	8.0449	11.344
												717.83	27.376	13.786			717.83	13.077			717.83	8.0682	11.335
												718.83	27.39	13.81			718.83	13.062			718.83	8.0706	11.337
												719.83	27.44	13.831			719.83	13.036			719.83	8.0793	11.366
												720.83	27.449	13.797			720.83	13.022			720.83	8.0637	11.344
												721.83	27.431	13.784			721.83	13.031			721.83	8.0353	11.285
												722.82	27.427	13.774			722.82	13.05			722.82	8.0291	11.306
												723.82	27.476	13.762			723.82	13.064			723.82	8.0141	11.317
												724.82	27.515	13.829			724.82	13.096			724.82	8.0046	11.288
												725.82	27.535	13.899			725.82	13.149			725.82	7.9889	11.27
												726.82	27.494	13.906			726.82	13.198			726.82	7.9848	11.276
												727.82	27.464	13.898			727.82	13.227			727.82	7.9869	11.273
												728.82	27.424	13.894			728.82	13.232			728.82	8.0011	11.286
												729.82	27.373	13.921			729.82	13.241			729.82	7.999	11.282
												730.82	27.248	13.922			730.82	13.245			730.82	8.0186	11.298
												731.82	27.147	13.938			731.82	13.251			731.82	8.0076	11.291
												732.82	27.106	14.008			732.82	13.271			732.82	7.9855	11.255
												733.82	27.061	14.027			733.82	13.288			733.82	7.9287	11.188
												734.82	26.999	14.004			734.82	13.32			734.82	7.9067	11.159
												735.82	26.956	13.985			735.82	13.374			735.82	7.9007	11.134
												736.82	26.955	13.999			736.82	13.425			736.82	7.8984	11.146
												737.82	26.962	14.032			737.82	13.471			737.82	7.8989	11.147
												738.82	26.999	14.063			738.82	13.505			738.82	7.9043	11.175
												739.82	27.016	14.077			739.82	13.537			739.82	7.8953	11.194
												740.82	27.004	14.114			740.82	13.582			740.82	7.8941	11.21
												741.82	26.942	14.152			741.82	13.59			741.82	7.8872	11.185
												742.82	26.854	14.202			742.82	13.597			742.82	7.8813	11.175
												743.82	26.78	14.271			743.82	13.603			743.82	7.869	11.182
												744.82	26.7	14.28			744.82	13.634			744.82	7.8289	11.155
												745.82	26.643	14.282			745.82	13.679			745.82	7.8267	11.164
												746.82	26.606	14.277			746.82	13.716			746.82	7.8188	11.149
												747.82	26.54	14.291			747.82	13.784			747.82	7.7939	11.091
												748.82	26.515	14.285			748.82	13.857			748.82	7.7911	11.068
												749.82	26.457	14.281			749.82	13.941			749.82	7.7831	11.068
												750.82	26.385	14.284			750.82	14.04			750.82	7.7978	11.138
												751.82	26.314	14.281			751.82	14.126			751.82	7.8203	11.161
												752.82	26.224	14.261			752.82	14.186			752.82	7.8264	11.143
												753.82	26.215	14.294			753.82	14.233			753.82	7.8246	11.123
												754.82	26.214	14.32			754.82	14.248			754.82	7.8043	11.065
												755.82	26.194	14.291			755.82	14.27			755.82	7.7853	11.055
												756.82	26.194	14.285			756.82	14.312			756.82	7.7803	11.042
												757.82	26.158	14.308			757.82	14.361			757.82	7.7765	11.02
												758.82	26.14	14.345			758.82	14.432			758.82	7.7791	11.014
												759.82	26.13	14.368			759.82	14.524			759.82	7.7886	11.001
												760.82	26.101	14.387			760.82	14.598			760.82	7.7779	10.936
												761.82	26.004	14.368			761.82	14.655			761.82	7.7606	10.896
												762.82	25.951	14.322			762.82	14.679			762.82	7.7628	10.885
												763.81	25.892	14.331			763.81	14.7			763.81	7.7766	10.917
												764.81	25.898	14.401			764.81	14.73			764.81	7.7684	10.924
												765.81	25.885	14.387			765.81	14.757			765.81	7.7359	10.896
												766.81	25.862	14.401			766.81	14.747			766.81	7.7117	10.873
												767.81	25.791	14.395			767.81	14.749			767.81	7.7088	10.851
												768.81	25.748	14.403			768.81	14.757			768.81	7.6964	10.823
												769.81	25.743	14.441			769.81	14.796			769.81	7.6867	10.827
												770.81	25.734	14.466			770.81	14.83			770.81	7.6982	10.847
												771.81	25.707	14.499			771.81	14.852			771.81	7.7119	10.869
												772.81	25.711	14.558			772.81	14.887			772.81	7.7092	10.866
												773.81	25.733	14.578			773.81	14.907			773.81	7.6967	10.838
												774.81	25.797	14.599			774.81	14.911			774.81	7.679	10.813
												775.81	25.834	14.652			775.81	14.94			775.81	7.6607	10.805
												776.81	25.83	14.653			776.81	14.981			776.81	7.6756	10.826
												777.81	25.808	14.589			777.81	14.995			777.81	7.6792	10.802
												778.81	25.785	14.579			778.81	15.006			778.81	7.6756	10.767
												779.81	25.75	14.543			779.81	15.021			779.81	7.6652	10.731
												780.81	25.785	14.507			780.81	15.028			780.81	7.7084	10.792
												781.81	25.807	14.501			781.81	15.022			781.81	7.7396	10.848
												782.81	25.724	14.535			782.81	15.03			782.81	7.7331	10.829
												783.81	25.631	14.521			783.81	15.081			783.81	7.6992	10.779
												784.81	25.624	14.472			784.81	15.131			784.81	7.6666	10.755
												785.81	25.619	14.456			785.81	15.162			785.81	7.6515	10.751
												786.81	25.593	14.477			786.81	15.18			786.81	7.6633	10.772
												787.81	25.597	14.5			787.81	15.2			787.81	7.6548	10.761
												788.81	25.588	14.56			788.81	15.23			788.81	7.6473	10.751
												789.81	25.548	14.612			789.81	15.252			789.81	7.6399	10.736
												790.81	25.474	14.565			790.81	15.277			790.81	7.6199	10.704
												791.81	25.436	14.468			791.81	15.292			791.81	7.6052	10.734
												792.81	25.421	14.458			792.81	15.318			792.81	7.6168	10.764
												793.81	25.399	14.427			793.81	15.361			793.81	7.6237	10.784
												794.81	25.352	14.366			794.81	15.41			794.81	7.6196	10.789
												795.81	25.286	14.322			795.81	15.472			795.81	7.6095	10.777
												796.81	25.259	14.299			796.81	15.499			796.81	7.6092	10.746
												797.81	25.196	14.225			797.81	15.484			797.81	7.6263	10.72
												798.81	25.138	14.158			798.81	15.449			798.81	7.6574	10.741
												799.81	25.114	14.141			799.81	15.441			799.81	7.67	10.747
												800.81	25.109	14.165			800.81	15.464			800.81	7.6587	10.717
												801.81	25.062	14.163			801.81	15.491			801.81	7.6325	10.652
												802.81	24.996	14.11			802.81	15.548			802.81	7.6311	10.652
												803.81	24.933	14.046			803.81	15.59			803.81	7.6241	10.677
												804.81	24.855	13.963			804.81	15.587			804.81	7.647	10.739
												805.8	24.796	13.925			805.8	15.588			805.8	7.6514	10.759
												806.8	24.759	13.877			806.8	15.6			806.8	7.6536	10.801
												807.8	24.803	13.912			807.8	15.613			807.8	7.6484	10.782
												808.8	24.851	13.956			808.8	15.642			808.8	7.6636	10.814
												809.8	24.877	14.007			809.8	15.661			809.8	7.6853	10.822
												810.8	24.796	13.967			810.8	15.668			810.8	7.6949	10.846
												811.8	24.722	13.904			811.8	15.659			811.8	7.7088	10.832
												812.8	24.675	13.906			812.8	15.649			812.8	7.7143	10.82
												813.8	24.656	13.929			813.8	15.651			813.8	7.7036	10.817
												814.8	24.617	13.905			814.8	15.664			814.8	7.7008	10.853
												815.8	24.575	13.911			815.8	15.693			815.8	7.686	10.859
												816.8	24.555	13.901			816.8	15.717			816.8	7.6805	10.848
												817.8	24.55	13.951			817.8	15.742			817.8	7.6875	10.863
												818.8	24.506	13.956			818.8	15.785			818.8	7.7075	10.906
												819.8	24.413	13.909			819.8	15.834			819.8	7.7085	10.923
												820.8	24.342	13.889			820.8	15.862			820.8	7.6965	10.918
												821.8	24.281	13.855			821.8	15.901			821.8	7.6746	10.894
												822.8	24.259	13.853			822.8	15.911			822.8	7.6795	10.926
												823.8	24.245	13.865			823.8	15.919			823.8	7.6958	10.951
												824.8	24.195	13.845			824.8	15.947			824.8	7.722	10.998
												825.8	24.094	13.754			825.8	15.956			825.8	7.7333	11.025
												826.8	24.031	13.662			826.8	15.976			826.8	7.7369	11.014
												827.8	23.96	13.609			827.8	16.018			827.8	7.7365	11.01
												828.8	23.913	13.623			828.8	16.084			828.8	7.7236	10.992
												829.8	23.825	13.632			829.8	16.163			829.8	7.72	10.963
												830.8	23.739	13.644			830.8	16.241			830.8	7.7023	10.922
												831.8	23.698	13.67			831.8	16.296			831.8	7.6888	10.887
												832.8	23.67	13.722			832.8	16.33			832.8	7.7006	10.894
												833.8	23.635	13.732			833.8	16.326			833.8	7.7337	10.907
												834.8	23.571	13.755			834.8	16.333			834.8	7.7848	10.976
												835.8	23.523	13.752			835.8	16.334			835.8	7.8059	10.977
												836.8	23.464	13.685			836.8	16.357			836.8	7.8316	11.005
												837.8	23.363	13.674			837.8	16.394			837.8	7.8229	11.004
												838.8	23.277	13.709			838.8	16.417			838.8	7.7947	10.951
												839.8	23.314	13.762			839.8	16.401			839.8	7.7891	10.925
												840.8	23.302	13.744			840.8	16.396			840.8	7.7735	10.911
												841.8	23.243	13.717			841.8	16.403			841.8	7.7509	10.88
												842.8	23.169	13.689			842.8	16.419			842.8	7.7313	10.883
												843.8	23.118	13.675			843.8	16.453			843.8	7.7137	10.852
												844.8	23.076	13.708			844.8	16.497			844.8	7.7227	10.843
												845.8	23.026	13.72			845.8	16.548			845.8	7.7399	10.87
												846.79	23.016	13.742			846.79	16.58			846.79	7.7236	10.876
												847.79	22.984	13.703			847.79	16.621			847.79	7.6822	10.832
												848.79	22.916	13.703			848.79	16.659			848.79	7.6628	10.788
												849.79	22.851	13.702			849.79	16.687			849.79	7.6584	10.796
												850.79	22.803	13.723			850.79	16.718			850.79	7.6358	10.756
												851.79	22.786	13.73			851.79	16.719			851.79	7.6173	10.691
												852.79	22.791	13.732			852.79	16.716			852.79	7.6052	10.651
												853.79	22.79	13.733			853.79	16.708			853.79	7.6197	10.646
												854.79	22.816	13.722			854.79	16.692			854.79	7.6233	10.627
												855.79	22.825	13.68			855.79	16.649			855.79	7.6092	10.577
												856.79	22.827	13.663			856.79	16.587			856.79	7.6082	10.571
												857.79	22.829	13.659			857.79	16.55			857.79	7.6211	10.591
												858.79	22.849	13.667			858.79	16.534			858.79	7.6247	10.624
												859.79	22.891	13.694			859.79	16.506			859.79	7.6241	10.632
												860.79	22.927	13.711			860.79	16.484			860.79	7.655	10.68
												861.79	22.962	13.64			861.79	16.449			861.79	7.6816	10.725
												862.79	22.97	13.592			862.79	16.4			862.79	7.6946	10.752
												863.79	22.94	13.577			863.79	16.334			863.79	7.6916	10.75
												864.79	22.886	13.548			864.79	16.284			864.79	7.705	10.755
												865.79	22.86	13.587			865.79	16.24			865.79	7.703	10.762
												866.79	22.843	13.585			866.79	16.223			866.79	7.7418	10.785
												867.79	22.849	13.547			867.79	16.226			867.79	7.7655	10.755
												868.79	22.835	13.48			868.79	16.263			868.79	7.7241	10.717
												869.79	22.793	13.44			869.79	16.285			869.79	7.726	10.726
												870.79	22.768	13.403			870.79	16.261			870.79	7.7667	10.762
												871.79	22.784	13.382			871.79	16.195			871.79	7.7675	10.8
												872.79	22.774	13.346			872.79	16.117			872.79	7.7938	10.814
												873.79	22.746	13.357			873.79	16.047			873.79	7.8067	10.814
												874.79	22.679	13.313			874.79	15.984			874.79	7.8128	10.779
												875.79	22.599	13.258			875.79	15.977			875.79	7.812	10.76
												876.79	22.502	13.217			876.79	15.991			876.79	7.8173	10.775
												877.79	22.442	13.213			877.79	16.027			877.79	7.8566	10.817
												878.79	22.42	13.163			878.79	16.083			878.79	7.8853	10.851
												879.79	22.401	13.142			879.79	16.104			879.79	7.8832	10.839
												880.79	22.41	13.162			880.79	16.143			880.79	7.854	10.801
												881.79	22.432	13.202			881.79	16.178			881.79	7.8526	10.822
												882.79	22.42	13.2			882.79	16.194			882.79	7.8471	10.815
												883.79	22.412	13.219			883.79	16.184			883.79	7.8462	10.791
												884.79	22.383	13.202			884.79	16.147			884.79	7.8648	10.809
												885.79	22.381	13.144			885.79	16.108			885.79	7.837	10.792
												886.79	22.397	13.124			886.79	16.094			886.79	7.8181	10.797
												887.78	22.365	13.162			887.78	16.082			887.78	7.8101	10.804
												888.78	22.37	13.226			888.78	16.062			888.78	7.8322	10.852
												889.78	22.385	13.28			889.78	16.04			889.78	7.8517	10.862
												890.78	22.367	13.262			890.78	16.05			890.78	7.849	10.84
												891.78	22.373	13.188			891.78	16.093			891.78	7.8576	10.823
												892.78	22.378	13.123			892.78	16.13			892.78	7.8413	10.789
												893.78	22.364	13.075			893.78	16.129			893.78	7.8407	10.784
												894.78	22.364	13.068			894.78	16.129			894.78	7.8481	10.803
												895.78	22.328	13.051			895.78	16.164			895.78	7.8583	10.807
												896.78	22.285	12.994			896.78	16.191			896.78	7.8599	10.804
												897.78	22.274	12.9			897.78	16.196			897.78	7.8893	10.82
												898.78	22.293	12.874			898.78	16.188			898.78	7.9074	10.816
												899.78	22.297	12.851			899.78	16.189			899.78	7.91	10.835
												900.78	22.267	12.793			900.78	16.247			900.78	7.9136	10.833
												901.78	22.248	12.754			901.78	16.315			901.78	7.9211	10.829
												902.78	22.237	12.758			902.78	16.345			902.78	7.9508	10.892
												903.78	22.172	12.692			903.78	16.363			903.78	7.9494	10.912
												904.78	22.111	12.611			904.78	16.337			904.78	7.9434	10.891
												905.78	22.13	12.593			905.78	16.318			905.78	7.9129	10.873
												906.78	22.181	12.638			906.78	16.312			906.78	7.8651	10.807
												907.78	22.155	12.608			907.78	16.322			907.78	7.8604	10.811
												908.78	22.097	12.556			908.78	16.363			908.78	7.8707	10.815
												909.78	22.05	12.496			909.78	16.439			909.78	7.9004	10.826
												910.78	22.048	12.465			910.78	16.526			910.78	7.9136	10.854
												911.78	22.006	12.447			911.78	16.614			911.78	7.9283	10.88
												912.78	21.994	12.473			912.78	16.69			912.78	7.9412	10.891
												913.78	21.956	12.54			913.78	16.764			913.78	7.9439	10.889
												914.78	21.901	12.574			914.78	16.792			914.78	7.8936	10.838
												915.78	21.845	12.569			915.78	16.813			915.78	7.8683	10.832
												916.78	21.726	12.538			916.78	16.84			916.78	7.8606	10.851
												917.78	21.665	12.56			917.78	16.879			917.78	7.8244	10.815
												918.78	21.677	12.628			918.78	16.934			918.78	7.8011	10.794
												919.78	21.664	12.681			919.78	16.995			919.78	7.8171	10.808
												920.78	21.688	12.755			920.78	17.068			920.78	7.8175	10.807
												921.78	21.707	12.844			921.78	17.139			921.78	7.8243	10.788
												922.78	21.739	12.888			922.78	17.188			922.78	7.8167	10.774
												923.78	21.757	12.911			923.78	17.204			923.78	7.7922	10.76
												924.78	21.768	12.932			924.78	17.207			924.78	7.7677	10.774
												925.78	21.769	12.946			925.78	17.253			925.78	7.744	10.745
												926.78	21.795	12.982			926.78	17.308			926.78	7.7272	10.715
												927.78	21.834	13.024			927.78	17.398			927.78	7.6963	10.694
												928.77	21.812	13.039			928.77	17.479			928.77	7.6791	10.692
												929.77	21.751	13.039			929.77	17.523			929.77	7.6773	10.703
												930.77	21.728	13.081			930.77	17.553			930.77	7.6648	10.696
												931.77	21.71	13.127			931.77	17.573			931.77	7.6619	10.694
												932.77	21.72	13.157			932.77	17.595			932.77	7.6552	10.676
												933.77	21.757	13.157			933.77	17.614			933.77	7.6587	10.682
												934.77	21.822	13.191			934.77	17.65			934.77	7.6487	10.675
												935.77	21.838	13.275			935.77	17.683			935.77	7.6362	10.655
												936.77	21.825	13.295			936.77	17.691			936.77	7.5991	10.601
												937.77	21.809	13.267			937.77	17.716			937.77	7.5841	10.584
												938.77	21.807	13.338			938.77	17.763			938.77	7.6021	10.603
												939.77	21.78	13.453			939.77	17.778			939.77	7.6131	10.588
												940.77	21.7	13.544			940.77	17.788			940.77	7.6159	10.592
												941.77	21.65	13.576			941.77	17.803			941.77	7.6259	10.63
												942.77	21.676	13.586			942.77	17.81			942.77	7.6337	10.649
												943.77	21.668	13.57			943.77	17.802			943.77	7.6244	10.635
												944.77	21.654	13.56			944.77	17.799			944.77	7.6002	10.588
												945.77	21.658	13.569			945.77	17.793			945.77	7.5813	10.563
												946.77	21.682	13.617			946.77	17.799			946.77	7.578	10.569
												947.77	21.71	13.638			947.77	17.793			947.77	7.5681	10.574
												948.77	21.704	13.607			948.77	17.792			948.77	7.5736	10.625
												949.77	21.723	13.553			949.77	17.769			949.77	7.5729	10.656
												950.77	21.734	13.518			950.77	17.762			950.77	7.548	10.635
												951.77	21.754	13.495			951.77	17.754			951.77	7.5402	10.651
												952.77	21.767	13.521			952.77	17.691			952.77	7.544	10.655
												953.77	21.785	13.577			953.77	17.644			953.77	7.5381	10.649
												954.77	21.776	13.583			954.77	17.605			954.77	7.5373	10.646
												955.77	21.818	13.643			955.77	17.587			955.77	7.5408	10.636
												956.77	21.826	13.672			956.77	17.611			956.77	7.5231	10.619
												957.77	21.781	13.65			957.77	17.645			957.77	7.4968	10.603
												958.77	21.696	13.611			958.77	17.691			958.77	7.4845	10.59
												959.77	21.588	13.566			959.77	17.774			959.77	7.4864	10.573
												960.77	21.516	13.503			960.77	17.893			960.77	7.511	10.572
												961.77	21.548	13.511			961.77	18.015			961.77	7.5366	10.595
												962.77	21.561	13.552			962.77	18.075			962.77	7.565	10.67
												963.77	21.532	13.623			963.77	18.076			963.77	7.5858	10.705
												964.77	21.467	13.602			964.77	18.056			964.77	7.5957	10.721
												965.77	21.358	13.538			965.77	18.027			965.77	7.5815	10.693
												966.77	21.331	13.496			966.77	18.008			966.77	7.5533	10.636
												967.77	21.394	13.513			967.77	18.009			967.77	7.5449	10.591
												968.77	21.488	13.506			968.77	18.026			968.77	7.548	10.58
												969.77	21.49	13.502			969.77	18.049			969.77	7.5619	10.589
												970.76	21.532	13.549			970.76	18.069			970.76	7.5799	10.596
												971.76	21.559	13.602			971.76	18.071			971.76	7.6197	10.599
												972.76	21.489	13.598			972.76	18.069			972.76	7.6422	10.604
												973.76	21.417	13.574			973.76	18.101			973.76	7.6532	10.592
												974.76	21.414	13.583			974.76	18.139			974.76	7.6825	10.604
												975.76	21.399	13.602			975.76	18.17			975.76	7.6992	10.645
												976.76	21.342	13.551			976.76	18.195			976.76	7.703	10.627
												977.76	21.331	13.509			977.76	18.239			977.76	7.6868	10.613
												978.76	21.256	13.453			978.76	18.286			978.76	7.687	10.627
												979.76	21.198	13.394			979.76	18.291			979.76	7.7448	10.688
												980.76	21.163	13.345			980.76	18.25			980.76	7.7532	10.695
												981.76	21.168	13.349			981.76	18.252			981.76	7.7672	10.68
												982.76	21.174	13.333			982.76	18.282			982.76	7.7942	10.697
												983.76	21.14	13.288			983.76	18.339			983.76	7.7902	10.697
												984.76	21.137	13.303			984.76	18.39			984.76	7.7935	10.712
												985.76	21.12	13.329			985.76	18.432			985.76	7.8063	10.726
												986.76	21.069	13.359			986.76	18.461			986.76	7.8084	10.769
												987.76	21.047	13.404			987.76	18.476			987.76	7.8323	10.819
												988.76	21.089	13.438			988.76	18.462			988.76	7.8355	10.83
												989.76	21.158	13.505			989.76	18.445			989.76	7.817	10.809
												990.76	21.219	13.586			990.76	18.391			990.76	7.7905	10.753
												991.76	21.267	13.638			991.76	18.342			991.76	7.7848	10.742
												992.76	21.343	13.722			992.76	18.289			992.76	7.771	10.742
												993.76	21.326	13.745			993.76	18.269			993.76	7.7552	10.723
												994.76	21.304	13.797			994.76	18.292			994.76	7.7689	10.769
												995.76	21.323	13.897			995.76	18.326			995.76	7.7887	10.795
												996.76	21.29	13.973			996.76	18.365			996.76	7.8016	10.814
												997.76	21.258	14.046			997.76	18.395			997.76	7.8196	10.832
												998.76	21.212	14.079			998.76	18.379			998.76	7.8267	10.851
												999.76	21.175	14.051			999.76	18.332			999.76	7.8108	10.835
												1000.8	21.183	14.025			1000.8	18.299			1000.8	7.8299	10.861
												1001.8	21.219	14			1001.8	18.304			1001.8	7.862	10.914
												1002.8	21.259	14.031			1002.8	18.373			1002.8	7.8938	10.946
												1003.8	21.286	14.09			1003.8	18.433			1003.8	7.8869	10.915
												1004.8	21.26	14.102			1004.8	18.474			1004.8	7.8896	10.9
												1005.8	21.267	14.163			1005.8	18.485			1005.8	7.9111	10.893
												1006.8	21.258	14.177			1006.8	18.53			1006.8	7.9146	10.906
												1007.8	21.27	14.157			1007.8	18.575			1007.8	7.916	10.933
												1008.8	21.266	14.116			1008.8	18.612			1008.8	7.944	10.963
												1009.8	21.284	14.052			1009.8	18.598			1009.8	7.9745	10.999
												1010.8	21.288	13.994			1010.8	18.596			1010.8	7.9729	10.975
												1011.8	21.285	13.949			1011.8	18.598			1011.8	7.9679	10.942
												1012.8	21.288	13.899			1012.8	18.605			1012.8	7.9731	10.908
												1013.8	21.274	13.841			1013.8	18.63			1013.8	7.9821	10.901
												1014.8	21.221	13.794			1014.8	18.688			1014.8	7.9833	10.885
												1015.8	21.179	13.759			1015.8	18.699			1015.8	7.9951	10.87
												1016.8	21.194	13.788			1016.8	18.663			1016.8	7.9819	10.821
												1017.8	21.256	13.841			1017.8	18.643			1017.8	7.9703	10.772
												1018.8	21.262	13.787			1018.8	18.649			1018.8	7.9568	10.774
												1019.8	21.27	13.799			1019.8	18.693			1019.8	7.9802	10.825
												1020.8	21.218	13.777			1020.8	18.729			1020.8	7.9657	10.778
												1021.8	21.199	13.797			1021.8	18.769			1021.8	7.9439	10.712
												1022.8	21.285	13.848			1022.8	18.765			1022.8	7.9526	10.69
												1023.8	21.365	13.886			1023.8	18.75			1023.8	7.9412	10.67
												1024.8	21.38	13.888			1024.8	18.737			1024.8	7.9506	10.679
												1025.8	21.353	13.866			1025.8	18.726			1025.8	7.9622	10.679
												1026.8	21.32	13.852			1026.8	18.728			1026.8	7.954	10.642
												1027.8	21.268	13.81			1027.8	18.762			1027.8	7.944	10.601
												1028.8	21.269	13.725			1028.8	18.799			1028.8	7.9295	10.564
												1029.8	21.298	13.678			1029.8	18.813			1029.8	7.9294	10.549
												1030.8	21.353	13.669			1030.8	18.802			1030.8	7.9359	10.543
												1031.8	21.369	13.641			1031.8	18.804			1031.8	7.9551	10.531
												1032.7	21.31	13.569			1032.7	18.819			1032.7	7.9613	10.524
												1033.7	21.241	13.508			1033.7	18.815			1033.7	7.9713	10.497
												1034.7	21.225	13.497			1034.7	18.851			1034.7	7.9731	10.485
												1035.7	21.205	13.449			1035.7	18.87			1035.7	7.9842	10.471
												1036.7	21.151	13.391			1036.7	18.92			1036.7	7.9963	10.488
												1037.7	21.15	13.405			1037.7	18.959			1037.7	7.9875	10.49
												1038.7	21.185	13.41			1038.7	18.983			1038.7	7.9796	10.471
												1039.7	21.21	13.385			1039.7	19.006			1039.7	7.9993	10.449
												1040.7	21.245	13.401			1040.7	19.008			1040.7	8.0189	10.431
												1041.7	21.294	13.454			1041.7	19.015			1041.7	8.0222	10.427
												1042.7	21.327	13.48			1042.7	18.994			1042.7	8.026	10.412
												1043.7	21.297	13.505			1043.7	18.973			1043.7	8.0274	10.422
												1044.7	21.315	13.559			1044.7	18.979			1044.7	8.0165	10.411
												1045.7	21.333	13.569			1045.7	19.016			1045.7	8.0041	10.373
												1046.7	21.295	13.562			1046.7	19.071			1046.7	7.9903	10.334
												1047.7	21.24	13.503			1047.7	19.147			1047.7	7.9921	10.319
												1048.7	21.214	13.472			1048.7	19.194			1048.7	7.9812	10.253
												1049.7	21.122	13.435			1049.7	19.212			1049.7	7.9716	10.265
												1050.7	21.101	13.448			1050.7	19.243			1050.7	7.952	10.262
												1051.7	21.12	13.489			1051.7	19.293			1051.7	7.9015	10.222
												1052.7	21.133	13.504			1052.7	19.328			1052.7	7.925	10.24
												1053.7	21.08	13.472			1053.7	19.337			1053.7	7.9702	10.292
												1054.7	21.008	13.433			1054.7	19.362			1054.7	7.9907	10.319
												1055.7	21.004	13.403			1055.7	19.378			1055.7	7.9972	10.325
												1056.7	21.036	13.405			1056.7	19.388			1056.7	7.9933	10.296
												1057.7	21.064	13.416			1057.7	19.375			1057.7	7.991	10.273
												1058.7	21.104	13.483			1058.7	19.353			1058.7	7.9994	10.268
												1059.7	21.173	13.585			1059.7	19.318			1059.7	7.998	10.254
												1060.7	21.213	13.595			1060.7	19.249			1060.7	8.0229	10.261
												1061.7	21.288	13.57			1061.7	19.171			1061.7	8.0438	10.28
												1062.7	21.304	13.587			1062.7	19.133			1062.7	8.0459	10.25
												1063.7	21.291	13.615			1063.7	19.143			1063.7	8.0381	10.229
												1064.7	21.315	13.662			1064.7	19.142			1064.7	8.0177	10.206
												1065.7	21.366	13.706			1065.7	19.167			1065.7	8.0217	10.193
												1066.7	21.385	13.738			1066.7	19.207			1066.7	8.0273	10.2
												1067.7	21.374	13.7			1067.7	19.227			1067.7	8.0139	10.174
												1068.7	21.366	13.614			1068.7	19.2			1068.7	8.0153	10.159
												1069.7	21.401	13.61			1069.7	19.166			1069.7	8.0048	10.154
												1070.7	21.395	13.576			1070.7	19.136			1070.7	8.0039	10.171
												1071.7	21.421	13.56			1071.7	19.121			1071.7	8.0287	10.225
												1072.7	21.435	13.577			1072.7	19.122			1072.7	8.0342	10.258
												1073.7	21.421	13.625			1073.7	19.15			1073.7	8.0027	10.256
												1074.7	21.443	13.657			1074.7	19.152			1074.7	7.9657	10.208
												1075.7	21.442	13.692			1075.7	19.172			1075.7	7.9322	10.161
												1076.7	21.42	13.72			1076.7	19.187			1076.7	7.8955	10.095
												1077.7	21.402	13.723			1077.7	19.198			1077.7	7.9039	10.078
												1078.7	21.432	13.714			1078.7	19.234			1078.7	7.9354	10.094
												1079.7	21.432	13.723			1079.7	19.314			1079.7	7.9394	10.119
												1080.7	21.411	13.756			1080.7	19.371			1080.7	7.9339	10.13
												1081.7	21.423	13.764			1081.7	19.424			1081.7	7.9364	10.151
												1082.7	21.423	13.745			1082.7	19.471			1082.7	7.9366	10.139
												1083.7	21.368	13.711			1083.7	19.509			1083.7	7.9613	10.158
												1084.7	21.296	13.68			1084.7	19.524			1084.7	7.9845	10.212
												1085.7	21.279	13.655			1085.7	19.516			1085.7	8.0011	10.264
												1086.7	21.291	13.643			1086.7	19.507			1086.7	8.022	10.318
												1087.7	21.299	13.653			1087.7	19.504			1087.7	8.059	10.37
												1088.7	21.331	13.622			1088.7	19.496			1088.7	8.0554	10.383
												1089.7	21.369	13.6			1089.7	19.501			1089.7	8.0319	10.357
												1090.7	21.418	13.622			1090.7	19.506			1090.7	8.0031	10.357
												1091.7	21.444	13.64			1091.7	19.511			1091.7	7.9918	10.385
												1092.7	21.43	13.62			1092.7	19.519			1092.7	7.9963	10.4
												1093.7	21.4	13.589			1093.7	19.521			1093.7	8.0118	10.412
												1094.7	21.367	13.551			1094.7	19.537			1094.7	8.0177	10.433
												1095.7	21.321	13.516			1095.7	19.542			1095.7	8.0262	10.441
												1096.7	21.296	13.49			1096.7	19.568			1096.7	8.0139	10.414
												1097.7	21.316	13.516			1097.7	19.563			1097.7	7.9802	10.38
												1098.7	21.331	13.574			1098.7	19.554			1098.7	7.972	10.372
												1099.7	21.29	13.582			1099.7	19.566			1099.7	7.9945	10.421
												1100.7	21.26	13.582			1100.7	19.592			1100.7	7.9837	10.419
												1101.7	21.265	13.627			1101.7	19.595			1101.7	7.9702	10.425
												1102.7	21.256	13.656			1102.7	19.616			1102.7	7.9468	10.43
												1103.7	21.283	13.653			1103.7	19.619			1103.7	7.9517	10.473
												1104.7	21.327	13.683			1104.7	19.621			1104.7	7.952	10.477
												1105.7	21.355	13.685			1105.7	19.643			1105.7	7.9354	10.454
												1106.7	21.39	13.668			1106.7	19.663			1106.7	7.9095	10.452
												1107.7	21.378	13.627			1107.7	19.686			1107.7	7.8745	10.434
												1108.7	21.372	13.628			1108.7	19.687			1108.7	7.8855	10.44
												1109.7	21.39	13.633			1109.7	19.706			1109.7	7.9117	10.472
												1110.7	21.398	13.627			1110.7	19.757			1110.7	7.8997	10.476
												1111.7	21.374	13.629			1111.7	19.802			1111.7	7.905	10.483
												1112.7	21.351	13.608			1112.7	19.832			1112.7	7.8787	10.452
												1113.7	21.345	13.623			1113.7	19.871			1113.7	7.8431	10.37
												1114.7	21.384	13.662			1114.7	19.935			1114.7	7.8227	10.348
												1115.7	21.437	13.709			1115.7	19.971			1115.7	7.8348	10.384
												1116.7	21.476	13.73			1116.7	19.989			1116.7	7.843	10.44
												1117.7	21.491	13.72			1117.7	19.987			1117.7	7.8167	10.452
												1118.7	21.464	13.707			1118.7	19.967			1118.7	7.8029	10.451
												1119.7	21.46	13.708			1119.7	19.962			1119.7	7.8105	10.473
												1120.7	21.485	13.732			1120.7	19.924			1120.7	7.8112	10.464
												1121.7	21.536	13.782			1121.7	19.89			1121.7	7.8081	10.445
												1122.7	21.589	13.823			1122.7	19.853			1122.7	7.8256	10.431
												1123.7	21.627	13.815			1123.7	19.823			1123.7	7.8346	10.412
												1124.7	21.699	13.835			1124.7	19.841			1124.7	7.7962	10.343
												1125.7	21.739	13.845			1125.7	19.877			1125.7	7.7946	10.303
												1126.7	21.735	13.818			1126.7	19.907			1126.7	7.8116	10.305
												1127.7	21.771	13.804			1127.7	19.918			1127.7	7.8337	10.337
												1128.7	21.75	13.758			1128.7	19.913			1128.7	7.8178	10.328
												1129.7	21.722	13.661			1129.7	19.897			1129.7	7.8025	10.328
												1130.7	21.733	13.624			1130.7	19.857			1130.7	7.8144	10.334
												1131.7	21.757	13.655			1131.7	19.802			1131.7	7.8481	10.383
												1132.7	21.763	13.656			1132.7	19.757			1132.7	7.8821	10.444
												1133.7	21.782	13.679			1133.7	19.74			1133.7	7.8835	10.462
												1134.7	21.789	13.671			1134.7	19.769			1134.7	7.8536	10.432
												1135.7	21.801	13.607			1135.7	19.784			1135.7	7.8351	10.397
												1136.7	21.83	13.578			1136.7	19.784			1136.7	7.8249	10.367
												1137.7	21.854	13.566			1137.7	19.775			1137.7	7.786	10.319
												1138.7	21.856	13.559			1138.7	19.772			1138.7	7.7707	10.282
												1139.7	21.834	13.539			1139.7	19.781			1139.7	7.7932	10.288
												1140.7	21.813	13.528			1140.7	19.76			1140.7	7.7919	10.269
												1141.7	21.829	13.506			1141.7	19.717			1141.7	7.7825	10.276
												1142.7	21.827	13.475			1142.7	19.702			1142.7	7.7577	10.27
												1143.7	21.885	13.5			1143.7	19.668			1143.7	7.741	10.24
												1144.7	21.99	13.559			1144.7	19.653			1144.7	7.7497	10.228
												1145.7	22.009	13.527			1145.7	19.644			1145.7	7.7797	10.288
												1146.7	22.008	13.498			1146.7	19.641			1146.7	7.834	10.369
												1147.7	22.063	13.502			1147.7	19.646			1147.7	7.8732	10.405
												1148.7	22.126	13.526			1148.7	19.63			1148.7	7.8696	10.389
												1149.7	22.175	13.54			1149.7	19.577			1149.7	7.8538	10.345
												1150.7	22.186	13.605			1150.7	19.499			1150.7	7.8668	10.284
												1151.7	22.233	13.7			1151.7	19.448			1151.7	7.8924	10.27
												1152.7	22.279	13.768			1152.7	19.399			1152.7	7.8865	10.236
												1153.7	22.321	13.816			1153.7	19.376			1153.7	7.8547	10.179
												1154.7	22.395	13.872			1154.7	19.402			1154.7	7.8814	10.22
												1155.7	22.49	13.935			1155.7	19.419			1155.7	7.8979	10.24
												1156.7	22.619	13.994			1156.7	19.43			1156.7	7.8963	10.205
												1157.7	22.672	14.021			1157.7	19.424			1157.7	7.8976	10.215
												1158.7	22.695	14.001			1158.7	19.401			1158.7	7.8873	10.218
												1159.7	22.698	13.966			1159.7	19.358			1159.7	7.8527	10.19
												1160.7	22.676	13.934			1160.7	19.285			1160.7	7.8391	10.189
												1161.7	22.694	13.898			1161.7	19.205			1161.7	7.8288	10.19
												1162.7	22.728	13.854			1162.7	19.163			1162.7	7.8457	10.255
												1163.7	22.744	13.809			1163.7	19.146			1163.7	7.8581	10.282
												1164.7	22.758	13.737			1164.7	19.143			1164.7	7.8655	10.29
												1165.7	22.81	13.699			1165.7	19.129			1165.7	7.8662	10.287
												1166.7	22.822	13.64			1166.7	19.099			1166.7	7.8485	10.253
												1167.7	22.787	13.584			1167.7	19.049			1167.7	7.8623	10.283
												1168.7	22.807	13.613			1168.7	18.99			1168.7	7.8768	10.308
												1169.7	22.866	13.675			1169.7	18.955			1169.7	7.8956	10.364
												1170.7	22.875	13.674			1170.7	18.931			1170.7	7.8929	10.398
												1171.7	22.868	13.633			1171.7	18.932			1171.7	7.8827	10.376
												1172.7	22.841	13.601			1172.7	18.94			1172.7	7.8744	10.351
												1173.7	22.777	13.569			1173.7	18.966			1173.7	7.8747	10.329
												1174.7	22.7	13.591			1174.7	18.993			1174.7	7.873	10.335
												1175.7	22.66	13.557			1175.7	19.005			1175.7	7.8692	10.334
												1176.7	22.681	13.541			1176.7	19.006			1176.7	7.8921	10.36
												1177.7	22.726	13.57			1177.7	18.993			1177.7	7.9064	10.393
												1178.7	22.706	13.563			1178.7	18.958			1178.7	7.8993	10.387
												1179.7	22.686	13.549			1179.7	18.903			1179.7	7.8839	10.394
												1180.7	22.709	13.494			1180.7	18.884			1180.7	7.8703	10.369
												1181.7	22.806	13.495			1181.7	18.857			1181.7	7.8588	10.351
												1182.7	22.855	13.501			1182.7	18.818			1182.7	7.8554	10.362
												1183.7	22.898	13.509			1183.7	18.754			1183.7	7.8659	10.39
												1184.7	22.972	13.511			1184.7	18.712			1184.7	7.8655	10.396
												1185.7	23.058	13.502			1185.7	18.686			1185.7	7.8768	10.435
												1186.7	23.115	13.478			1186.7	18.673			1186.7	7.9029	10.496
												1187.7	23.073	13.455			1187.7	18.643			1187.7	7.8804	10.502
												1188.7	23.043	13.471			1188.7	18.591			1188.7	7.8683	10.494
												1189.7	23.072	13.46			1189.7	18.552			1189.7	7.8818	10.501
												1190.7	23.07	13.446			1190.7	18.532			1190.7	7.8974	10.523
												1191.7	23.066	13.45			1191.7	18.528			1191.7	7.8934	10.531
												1192.7	23.11	13.43			1192.7	18.561			1192.7	7.8951	10.546
												1193.7	23.155	13.381			1193.7	18.595			1193.7	7.9162	10.569
												1194.7	23.21	13.388			1194.7	18.616			1194.7	7.9146	10.569
												1195.7	23.23	13.384			1195.7	18.614			1195.7	7.9147	10.576
												1196.7	23.233	13.388			1196.7	18.582			1196.7	7.9305	10.633
												1197.7	23.299	13.359			1197.7	18.548			1197.7	7.9306	10.638
												1198.7	23.425	13.359			1198.7	18.492			1198.7	7.9315	10.611
												1199.7	23.516	13.39			1199.7	18.41			1199.7	7.9138	10.597
												1200.7	23.549	13.404			1200.7	18.301			1200.7	7.9011	10.591
												1201.7	23.524	13.416			1201.7	18.197			1201.7	7.9153	10.595
												1202.7	23.515	13.417			1202.7	18.152			1202.7	7.9086	10.557
												1203.7	23.489	13.393			1203.7	18.18			1203.7	7.8756	10.527
												1204.7	23.443	13.361			1204.7	18.233			1204.7	7.8585	10.51
												1205.7	23.46	13.38			1205.7	18.271			1205.7	7.8738	10.495
												1206.7	23.476	13.412			1206.7	18.283			1206.7	7.887	10.5
												1207.7	23.444	13.403			1207.7	18.311			1207.7	7.8945	10.49
												1208.7	23.383	13.381			1208.7	18.36			1208.7	7.8866	10.489
												1209.7	23.372	13.374			1209.7	18.393			1209.7	7.8894	10.485
												1210.7	23.317	13.337			1210.7	18.41			1210.7	7.8731	10.448
												1211.7	23.236	13.291			1211.7	18.411			1211.7	7.854	10.438
												1212.7	23.197	13.243			1212.7	18.437			1212.7	7.8506	10.457
												1213.7	23.218	13.248			1213.7	18.446			1213.7	7.8662	10.5
												1214.7	23.272	13.299			1214.7	18.433			1214.7	7.8571	10.52
												1215.7	23.317	13.351			1215.7	18.406			1215.7	7.8399	10.513
												1216.7	23.306	13.369			1216.7	18.38			1216.7	7.8303	10.509
												1217.7	23.33	13.404			1217.7	18.347			1217.7	7.8355	10.516
												1218.7	23.398	13.426			1218.7	18.317			1218.7	7.8423	10.504
												1219.7	23.446	13.391			1219.7	18.326			1219.7	7.7891	10.426
												1220.7	23.469	13.375			1220.7	18.356			1220.7	7.7592	10.391
												1221.7	23.47	13.337			1221.7	18.376			1221.7	7.7289	10.386
												1222.7	23.502	13.324			1222.7	18.34			1222.7	7.6712	10.329
												1223.7	23.587	13.367			1223.7	18.286			1223.7	7.6473	10.319
												1224.7	23.672	13.423			1224.7	18.251			1224.7	7.6384	10.3
												1225.7	23.708	13.428			1225.7	18.233			1225.7	7.6446	10.292
												1226.7	23.739	13.38			1226.7	18.242			1226.7	7.6629	10.294
												1227.7	23.779	13.365			1227.7	18.252			1227.7	7.6678	10.268
												1228.7	23.75	13.339			1228.7	18.265			1228.7	7.6573	10.256
												1229.7	23.662	13.31			1229.7	18.26			1229.7	7.6732	10.267
												1230.7	23.593	13.303			1230.7	18.263			1230.7	7.6881	10.287
												1231.7	23.558	13.319			1231.7	18.286			1231.7	7.6704	10.262
												1232.7	23.498	13.325			1232.7	18.317			1232.7	7.6807	10.241
												1233.7	23.485	13.349			1233.7	18.343			1233.7	7.701	10.243
												1234.7	23.505	13.366			1234.7	18.36			1234.7	7.6804	10.214
												1235.7	23.55	13.362			1235.7	18.361			1235.7	7.667	10.196
												1236.7	23.648	13.45			1236.7	18.339			1236.7	7.6455	10.164
												1237.7	23.75	13.531			1237.7	18.286			1237.7	7.6216	10.132
												1238.7	23.817	13.562			1238.7	18.265			1238.7	7.6097	10.098
												1239.7	23.818	13.568			1239.7	18.235			1239.7	7.6019	10.056
												1240.7	23.802	13.514			1240.7	18.195			1240.7	7.5777	10.042
												1241.7	23.783	13.456			1241.7	18.119			1241.7	7.5583	10.061
												1242.7	23.749	13.443			1242.7	18.007			1242.7	7.5418	10.049
												1243.7	23.776	13.463			1243.7	17.937			1243.7	7.5453	10.029
												1244.7	23.81	13.481			1244.7	17.899			1244.7	7.5571	10.036
												1245.7	23.843	13.519			1245.7	17.914			1245.7	7.5419	10.057
												1246.7	23.878	13.548			1246.7	17.926			1246.7	7.5743	10.08
												1247.7	23.918	13.549			1247.7	17.914			1247.7	7.5936	10.054
												1248.7	23.914	13.57			1248.7	17.92			1248.7	7.5505	10.003
												1249.7	23.847	13.505			1249.7	17.96			1249.7	7.5152	9.9911
												1250.7	23.82	13.444			1250.7	17.981			1250.7	7.5263	10.032
												1251.7	23.814	13.399			1251.7	17.996			1251.7	7.5653	10.082
												1252.7	23.787	13.37			1252.7	18.01			1252.7	7.5691	10.077
												1253.7	23.765	13.322			1253.7	17.974			1253.7	7.5529	10.056
												1254.7	23.772	13.251			1254.7	17.903			1254.7	7.5599	10.043
												1255.7	23.785	13.23			1255.7	17.86			1255.7	7.5481	10.018
												1256.7	23.801	13.228			1256.7	17.854			1256.7	7.5457	10.036
												1257.7	23.773	13.237			1257.7	17.873			1257.7	7.5502	10.072
												1258.7	23.791	13.264			1258.7	17.883			1258.7	7.5649	10.104
												1259.7	23.774	13.237			1259.7	17.869			1259.7	7.5567	10.091
												1260.7	23.742	13.233			1260.7	17.874			1260.7	7.5342	10.086
												1261.7	23.751	13.255			1261.7	17.902			1261.7	7.5296	10.098
												1262.7	23.752	13.272			1262.7	17.969			1262.7	7.5058	10.079
												1263.7	23.715	13.226			1263.7	18.007			1263.7	7.5177	10.084
												1264.7	23.678	13.176			1264.7	18.023			1264.7	7.531	10.092
												1265.7	23.652	13.184			1265.7	18.009			1265.7	7.5308	10.097
												1266.7	23.664	13.234			1266.7	17.983			1266.7	7.5512	10.176
												1267.7	23.706	13.254			1267.7	17.934			1267.7	7.5815	10.262
												1268.7	23.799	13.278			1268.7	17.876			1268.7	7.6034	10.328
												1269.7	23.839	13.208			1269.7	17.841			1269.7	7.6241	10.378
												1270.7	23.862	13.17			1270.7	17.809			1270.7	7.628	10.4
												1271.7	23.874	13.158			1271.7	17.797			1271.7	7.6045	10.379
												1272.7	23.875	13.156			1272.7	17.779			1272.7	7.5953	10.353
												1273.7	23.898	13.155			1273.7	17.787			1273.7	7.6079	10.423
												1274.7	23.902	13.131			1274.7	17.777			1274.7	7.6203	10.464
												1275.7	23.91	13.136			1275.7	17.778			1275.7	7.6165	10.442
												1276.7	23.944	13.227			1276.7	17.761			1276.7	7.6104	10.409
												1277.7	23.984	13.314			1277.7	17.765			1277.7	7.6266	10.422
												1278.7	23.958	13.398			1278.7	17.77			1278.7	7.6404	10.447
												1279.7	23.925	13.43			1279.7	17.74			1279.7	7.6441	10.487
												1280.7	23.909	13.384			1280.7	17.713			1280.7	7.6316	10.533
												1281.7	23.855	13.306			1281.7	17.689			1281.7	7.615	10.559
												1282.7	23.818	13.311			1282.7	17.677			1282.7	7.612	10.586
												1283.7	23.853	13.308			1283.7	17.672			1283.7	7.615	10.582
												1284.7	23.896	13.289			1284.7	17.671			1284.7	7.6318	10.59
												1285.7	23.94	13.308			1285.7	17.649			1285.7	7.6569	10.611
												1286.7	23.972	13.308			1286.7	17.6			1286.7	7.668	10.617
												1287.7	23.985	13.283			1287.7	17.548			1287.7	7.6491	10.613
												1288.7	24.011	13.275			1288.7	17.528			1288.7	7.6393	10.628
												1289.7	24.072	13.264			1289.7	17.537			1289.7	7.6422	10.668
												1290.7	24.077	13.213			1290.7	17.53			1290.7	7.658	10.728
												1291.7	24.022	13.137			1291.7	17.489			1291.7	7.6819	10.775
												1292.7	24.002	13.109			1292.7	17.471			1292.7	7.6781	10.786
												1293.7	24.065	13.149			1293.7	17.482			1293.7	7.6787	10.807
												1294.7	24.11	13.158			1294.7	17.478			1294.7	7.685	10.828
												1295.7	24.132	13.142			1295.7	17.464			1295.7	7.6749	10.831
												1296.7	24.128	13.137			1296.7	17.443			1296.7	7.6885	10.889
												1297.7	24.131	13.143			1297.7	17.436			1297.7	7.7231	10.984
												1298.7	24.112	13.137			1298.7	17.459			1298.7	7.7418	11.007
												1299.7	24.082	13.13			1299.7	17.489			1299.7	7.7465	11.035
												1300.7	24.078	13.117			1300.7	17.542			1300.7	7.7319	11.063
												1301.7	24.01	13.089			1301.7	17.58			1301.7	7.7388	11.094
												1302.7	23.978	13.073			1302.7	17.611			1302.7	7.7517	11.12
												1303.7	23.988	13.082			1303.7	17.621			1303.7	7.7306	11.094
												1304.7	23.973	13.063			1304.7	17.649			1304.7	7.7248	11.101
												1305.7	23.987	13.075			1305.7	17.632			1305.7	7.7244	11.136
												1306.7	24.026	13.116			1306.7	17.584			1306.7	7.7252	11.167
												1307.7	24.063	13.178			1307.7	17.524			1307.7	7.7282	11.203
												1308.7	24.095	13.238			1308.7	17.512			1308.7	7.7267	11.256
												1309.7	24.117	13.251			1309.7	17.521			1309.7	7.7323	11.314
												1310.7	24.13	13.246			1310.7	17.538			1310.7	7.7496	11.345
												1311.7	24.087	13.234			1311.7	17.563			1311.7	7.7667	11.33
												1312.7	24.087	13.265			1312.7	17.591			1312.7	7.7648	11.314
												1313.7	24.142	13.327			1313.7	17.615			1313.7	7.7566	11.269
												1314.7	24.158	13.377			1314.7	17.626			1314.7	7.7641	11.279
												1315.7	24.173	13.412			1315.7	17.616			1315.7	7.8015	11.364
												1316.7	24.209	13.437			1316.7	17.604			1316.7	7.8496	11.45
												1317.7	24.212	13.405			1317.7	17.588			1317.7	7.8562	11.484
												1318.7	24.204	13.417			1318.7	17.589			1318.7	7.8249	11.472
												1319.7	24.212	13.412			1319.7	17.561			1319.7	7.8105	11.442
												1320.7	24.237	13.463			1320.7	17.525			1320.7	7.8327	11.448
												1321.7	24.226	13.505			1321.7	17.5			1321.7	7.8339	11.442
												1322.7	24.237	13.49			1322.7	17.486			1322.7	7.8236	11.461
												1323.7	24.337	13.541			1323.7	17.442			1323.7	7.8386	11.507
												1324.7	24.417	13.572			1324.7	17.404			1324.7	7.8222	11.486
												1325.7	24.441	13.613			1325.7	17.387			1325.7	7.789	11.455
												1326.7	24.439	13.648			1326.7	17.37			1326.7	7.7803	11.468
												1327.7	24.474	13.68			1327.7	17.354			1327.7	7.7704	11.497
												1328.7	24.487	13.734			1328.7	17.344			1328.7	7.7815	11.539
												1329.7	24.474	13.741			1329.7	17.339			1329.7	7.7829	11.524
												1330.7	24.461	13.743			1330.7	17.318			1330.7	7.7971	11.516
												1331.7	24.485	13.754			1331.7	17.305			1331.7	7.8009	11.511
												1332.7	24.511	13.793			1332.7	17.306			1332.7	7.7943	11.511
												1333.7	24.517	13.815			1333.7	17.3			1333.7	7.7611	11.474
												1334.7	24.572	13.864			1334.7	17.288			1334.7	7.7527	11.455
												1335.7	24.666	13.96			1335.7	17.294			1335.7	7.7499	11.46
												1336.7	24.728	14.006			1336.7	17.287			1336.7	7.7594	11.501
												1337.7	24.723	14.029			1337.7	17.304			1337.7	7.7554	11.519
												1338.7	24.69	14.026			1338.7	17.324			1338.7	7.771	11.557
												1339.7	24.719	14.073			1339.7	17.368			1339.7	7.7698	11.551
												1340.7	24.729	14.114			1340.7	17.398			1340.7	7.7794	11.556
												1341.7	24.713	14.147			1341.7	17.446			1341.7	7.8016	11.577
												1342.7	24.714	14.182			1342.7	17.482			1342.7	7.8288	11.608
												1343.7	24.685	14.151			1343.7	17.5			1343.7	7.8353	11.597
												1344.7	24.669	14.14			1344.7	17.49			1344.7	7.816	11.538
												1345.7	24.671	14.182			1345.7	17.466			1345.7	7.8516	11.568
												1346.7	24.684	14.237			1346.7	17.446			1346.7	7.8789	11.588
												1347.7	24.693	14.284			1347.7	17.456			1347.7	7.8979	11.61
												1348.7	24.677	14.302			1348.7	17.468			1348.7	7.9121	11.638
												1349.7	24.649	14.339			1349.7	17.466			1349.7	7.8831	11.656
												1350.7	24.631	14.367			1350.7	17.452			1350.7	7.8662	11.689
												1351.7	24.612	14.386			1351.7	17.455			1351.7	7.8904	11.746
												1352.7	24.606	14.443			1352.7	17.495			1352.7	7.9055	11.791
												1353.7	24.635	14.495			1353.7	17.516			1353.7	7.9201	11.818
												1354.7	24.655	14.495			1354.7	17.509			1354.7	7.9297	11.837
												1355.7	24.671	14.519			1355.7	17.499			1355.7	7.9183	11.801
												1356.7	24.646	14.55			1356.7	17.502			1356.7	7.9208	11.781
												1357.7	24.622	14.61			1357.7	17.532			1357.7	7.9465	11.793
												1358.7	24.607	14.658			1358.7	17.569			1358.7	7.9422	11.776
												1359.7	24.585	14.665			1359.7	17.599			1359.7	7.925	11.754
												1360.7	24.573	14.657			1360.7	17.661			1360.7	7.9433	11.804
												1361.7	24.518	14.649			1361.7	17.717			1361.7	7.9896	11.877
												1362.7	24.451	14.656			1362.7	17.75			1362.7	8.0146	11.934
												1363.7	24.398	14.677			1363.7	17.739			1363.7	8.0429	11.962
												1364.7	24.385	14.669			1364.7	17.681			1364.7	8.0737	12.003
												1365.7	24.395	14.674			1365.7	17.652			1365.7	8.0996	12.073
												1366.7	24.405	14.659			1366.7	17.653			1366.7	8.1313	12.13
												1367.7	24.409	14.686			1367.7	17.674			1367.7	8.15	12.176
												1368.7	24.442	14.761			1368.7	17.7			1368.7	8.1809	12.204
												1369.7	24.468	14.81			1369.7	17.711			1369.7	8.2237	12.217
												1370.7	24.486	14.851			1370.7	17.735			1370.7	8.2469	12.262
												1371.7	24.474	14.853			1371.7	17.768			1371.7	8.2037	12.213
												1372.7	24.441	14.852			1372.7	17.781			1372.7	8.1809	12.171
												1373.7	24.462	14.874			1373.7	17.794			1373.7	8.1984	12.166
												1374.7	24.435	14.862			1374.7	17.775			1374.7	8.2303	12.188
												1375.7	24.437	14.9			1375.7	17.764			1375.7	8.2649	12.241
												1376.7	24.45	14.916			1376.7	17.759			1376.7	8.295	12.324
												1377.7	24.451	14.957			1377.7	17.742			1377.7	8.3199	12.383
												1378.7	24.454	15.016			1378.7	17.754			1378.7	8.3239	12.405
												1379.7	24.511	15.116			1379.7	17.764			1379.7	8.3258	12.424
												1380.7	24.555	15.187			1380.7	17.795			1380.7	8.3326	12.43
												1381.7	24.556	15.226			1381.7	17.825			1381.7	8.3367	12.391
												1382.7	24.553	15.264			1382.7	17.822			1382.7	8.3555	12.386
												1383.7	24.522	15.256			1383.7	17.836			1383.7	8.3893	12.432
												1384.7	24.458	15.24			1384.7	17.87			1384.7	8.4064	12.49
												1385.7	24.442	15.226			1385.7	17.923			1385.7	8.3865	12.469
												1386.7	24.47	15.276			1386.7	17.954			1386.7	8.3438	12.409
												1387.7	24.439	15.287			1387.7	17.959			1387.7	8.3095	12.369
												1388.7	24.416	15.265			1388.7	17.965			1388.7	8.303	12.381
												1389.7	24.404	15.236			1389.7	17.969			1389.7	8.3158	12.38
												1390.7	24.414	15.205			1390.7	17.979			1390.7	8.3021	12.396
												1391.7	24.393	15.169			1391.7	17.977			1391.7	8.2722	12.383
												1392.7	24.393	15.128			1392.7	17.978			1392.7	8.2807	12.434
												1393.7	24.415	15.077			1393.7	17.963			1393.7	8.3015	12.501
												1394.7	24.436	15.058			1394.7	17.936			1394.7	8.3198	12.554
												1395.7	24.417	15.016			1395.7	17.913			1395.7	8.3195	12.534
												1396.7	24.35	14.985			1396.7	17.927			1396.7	8.3101	12.531
												1397.7	24.313	14.975			1397.7	17.973			1397.7	8.3143	12.562
												1398.7	24.299	14.967			1398.7	18.027			1398.7	8.3303	12.587
												1399.7	24.288	14.966			1399.7	18.11			1399.7	8.3382	12.586
												1400.7	24.277	14.947			1400.7	18.166			1400.7	8.3521	12.568
												1401.7	24.259	14.937			1401.7	18.215			1401.7	8.3507	12.545
												1402.7	24.239	14.947			1402.7	18.26			1402.7	8.3327	12.485
												1403.7	24.191	14.971			1403.7	18.272			1403.7	8.336	12.463
												1404.7	24.181	15.062			1404.7	18.254			1404.7	8.3412	12.448
												1405.7	24.166	15.139			1405.7	18.236			1405.7	8.3568	12.483
												1406.7	24.208	15.228			1406.7	18.231			1406.7	8.3835	12.536
												1407.7	24.24	15.298			1407.7	18.229			1407.7	8.3851	12.521
												1408.7	24.236	15.296			1408.7	18.23			1408.7	8.3746	12.482
												1409.7	24.224	15.267			1409.7	18.236			1409.7	8.335	12.428
												1410.7	24.213	15.287			1410.7	18.245			1410.7	8.3113	12.37
												1411.7	24.258	15.368			1411.7	18.232			1411.7	8.2981	12.301
												1412.7	24.291	15.429			1412.7	18.235			1412.7	8.2998	12.253
												1413.7	24.33	15.51			1413.7	18.225			1413.7	8.3012	12.216
												1414.7	24.348	15.551			1414.7	18.201			1414.7	8.315	12.185
												1415.7	24.397	15.615			1415.7	18.195			1415.7	8.3073	12.156
												1416.7	24.411	15.649			1416.7	18.21			1416.7	8.2805	12.096
												1417.7	24.373	15.616			1417.7	18.208			1417.7	8.2722	12.101
												1418.7	24.362	15.645			1418.7	18.226			1418.7	8.2621	12.081
												1419.7	24.383	15.695			1419.7	18.299			1419.7	8.2494	12.037
												1420.7	24.384	15.734			1420.7	18.379			1420.7	8.2487	12.023
												1421.7	24.322	15.761			1421.7	18.455			1421.7	8.2634	12.006
												1422.7	24.299	15.802			1422.7	18.488			1422.7	8.2677	12.016
												1423.7	24.296	15.831			1423.7	18.517			1423.7	8.2611	12.013
												1424.7	24.275	15.874			1424.7	18.545			1424.7	8.2639	12.04
												1425.7	24.218	15.912			1425.7	18.586			1425.7	8.2641	12.047
												1426.7	24.162	15.914			1426.7	18.638			1426.7	8.2577	11.985
												1427.7	24.178	15.945			1427.7	18.7			1427.7	8.2786	11.967
												1428.7	24.191	15.985			1428.7	18.77			1428.7	8.2874	11.946
												1429.7	24.163	16.034			1429.7	18.837			1429.7	8.2895	11.93
												1430.7	24.142	16.072			1430.7	18.898			1430.7	8.2974	11.947
												1431.7	24.163	16.111			1431.7	18.929			1431.7	8.287	11.932
												1432.7	24.151	16.163			1432.7	18.957			1432.7	8.2589	11.879
												1433.7	24.098	16.191			1433.7	18.965			1433.7	8.2001	11.806
												1434.7	23.984	16.167			1434.7	18.981			1434.7	8.1705	11.758
												1435.7	23.911	16.184			1435.7	19.004			1435.7	8.1671	11.745
												1436.7	23.92	16.188			1436.7	19.032			1436.7	8.1543	11.724
												1437.7	23.92	16.221			1437.7	19.066			1437.7	8.1619	11.758
												1438.7	23.885	16.239			1438.7	19.126			1438.7	8.1902	11.805
												1439.7	23.873	16.244			1439.7	19.188			1439.7	8.1847	11.781
												1440.7	23.892	16.243			1440.7	19.24			1440.7	8.16	11.744
												1441.7	23.907	16.26			1441.7	19.247			1441.7	8.1256	11.712
												1442.7	23.899	16.261			1442.7	19.231			1442.7	8.1019	11.715
												1443.7	23.962	16.306			1443.7	19.189			1443.7	8.1382	11.763
												1444.6	24.051	16.411			1444.6	19.155			1444.6	8.1639	11.781
												1445.6	24.131	16.478			1445.6	19.15			1445.6	8.1529	11.769
												1446.6	24.148	16.513			1446.6	19.174			1446.6	8.1584	11.777
												1447.6	24.15	16.542			1447.6	19.165			1447.6	8.1667	11.79
												1448.6	24.144	16.581			1448.6	19.135			1448.6	8.1669	11.757
												1449.6	24.125	16.589			1449.6	19.094			1449.6	8.1709	11.76
												1450.6	24.138	16.642			1450.6	19.056			1450.6	8.1571	11.749
												1451.6	24.172	16.665			1451.6	19.061			1451.6	8.137	11.74
												1452.6	24.222	16.68			1452.6	19.075			1452.6	8.1327	11.723
												1453.6	24.265	16.701			1453.6	19.086			1453.6	8.1114	11.698
												1454.6	24.27	16.732			1454.6	19.087			1454.6	8.1068	11.695
												1455.6	24.274	16.758			1455.6	19.121			1455.6	8.1171	11.7
												1456.6	24.346	16.844			1456.6	19.165			1456.6	8.1224	11.7
												1457.6	24.326	16.876			1457.6	19.186			1457.6	8.112	11.677
												1458.6	24.25	16.915			1458.6	19.203			1458.6	8.0784	11.62
												1459.6	24.19	16.944			1459.6	19.217			1459.6	8.0699	11.597
												1460.6	24.227	17.002			1460.6	19.23			1460.6	8.0916	11.624
												1461.6	24.243	17.072			1461.6	19.226			1461.6	8.1005	11.645
												1462.6	24.206	17.101			1462.6	19.221			1462.6	8.1211	11.686
												1463.6	24.162	17.051			1463.6	19.214			1463.6	8.1225	11.682
												1464.6	24.118	17.023			1464.6	19.192			1464.6	8.1086	11.666
												1465.6	24.073	17.038			1465.6	19.169			1465.6	8.0674	11.623
												1466.6	24.051	17.055			1466.6	19.173			1466.6	8.0454	11.602
												1467.6	24.039	17.003			1467.6	19.193			1467.6	8.0376	11.602
												1468.6	24.02	16.939			1468.6	19.211			1468.6	8.0378	11.587
												1469.6	23.999	16.903			1469.6	19.221			1469.6	8.022	11.537
												1470.6	23.97	16.844			1470.6	19.219			1470.6	8.0127	11.526
												1471.6	23.918	16.78			1471.6	19.183			1471.6	8.0301	11.533
												1472.6	23.876	16.715			1472.6	19.159			1472.6	8.0046	11.538
												1473.6	23.863	16.686			1473.6	19.138			1473.6	7.9886	11.546
												1474.6	23.905	16.72			1474.6	19.093			1474.6	8.0276	11.583
												1475.6	23.895	16.764			1475.6	19.077			1475.6	8.047	11.603
												1476.6	23.843	16.777			1476.6	19.089			1476.6	8.0481	11.619
												1477.6	23.744	16.766			1477.6	19.152			1477.6	8.0422	11.62
												1478.6	23.668	16.764			1478.6	19.185			1478.6	8.0131	11.573
												1479.6	23.672	16.782			1479.6	19.244			1479.6	8.0018	11.563
												1480.6	23.707	16.874			1480.6	19.292			1480.6	7.991	11.547
												1481.6	23.743	16.969			1481.6	19.371			1481.6	7.9707	11.496
												1482.6	23.779	17.002			1482.6	19.447			1482.6	7.9425	11.442
												1483.6	23.768	17.007			1483.6	19.493			1483.6	7.9298	11.435
												1484.6	23.737	17.012			1484.6	19.52			1484.6	7.9399	11.442
												1485.6	23.724	17.009			1485.6	19.521			1485.6	7.9624	11.435
												1486.6	23.676	16.998			1486.6	19.512			1486.6	7.9381	11.403
												1487.6	23.62	16.995			1487.6	19.483			1487.6	7.9214	11.443
												1488.6	23.587	16.992			1488.6	19.453			1488.6	7.9457	11.499
												1489.6	23.611	16.999			1489.6	19.407			1489.6	7.9465	11.487
												1490.6	23.644	17.001			1490.6	19.388			1490.6	7.918	11.445
												1491.6	23.657	17.016			1491.6	19.392			1491.6	7.8994	11.46
												1492.6	23.68	16.992			1492.6	19.412			1492.6	7.8938	11.47
												1493.6	23.67	16.968			1493.6	19.461			1493.6	7.9049	11.495
												1494.6	23.655	16.99			1494.6	19.491			1494.6	7.8941	11.516
												1495.6	23.63	17.003			1495.6	19.518			1495.6	7.8913	11.554
												1496.6	23.618	16.994			1496.6	19.561			1496.6	7.9042	11.557
												1497.6	23.635	16.966			1497.6	19.564			1497.6	7.8842	11.542
												1498.6	23.635	16.937			1498.6	19.579			1498.6	7.8676	11.523
												1499.6	23.6	16.959			1499.6	19.579			1499.6	7.8741	11.54
												1500.6	23.586	16.962			1500.6	19.565			1500.6	7.8901	11.589
												1501.6	23.569	16.936			1501.6	19.535			1501.6	7.9074	11.582
												1502.6	23.518	16.866			1502.6	19.515			1502.6	7.9118	11.592
												1503.6	23.486	16.818			1503.6	19.52			1503.6	7.9139	11.64
												1504.6	23.466	16.762			1504.6	19.557			1504.6	7.9034	11.636
												1505.6	23.458	16.711			1505.6	19.604			1505.6	7.8945	11.64
												1506.6	23.458	16.646			1506.6	19.643			1506.6	7.882	11.619
												1507.6	23.455	16.642			1507.6	19.67			1507.6	7.8445	11.553
												1508.6	23.381	16.66			1508.6	19.684			1508.6	7.8371	11.519
												1509.6	23.315	16.687			1509.6	19.683			1509.6	7.7987	11.434
												1510.6	23.258	16.713			1510.6	19.716			1510.6	7.7826	11.379
												1511.6	23.228	16.721			1511.6	19.742			1511.6	7.7904	11.374
												1512.6	23.253	16.741			1512.6	19.773			1512.6	7.7828	11.394
												1513.6	23.275	16.737			1513.6	19.78			1513.6	7.7714	11.351
												1514.6	23.297	16.794			1514.6	19.768			1514.6	7.7902	11.335
												1515.6	23.332	16.834			1515.6	19.747			1515.6	7.8187	11.415
												1516.6	23.307	16.769			1516.6	19.743			1516.6	7.8171	11.428
												1517.6	23.255	16.693			1517.6	19.727			1517.6	7.7864	11.414
												1518.6	23.226	16.657			1518.6	19.717			1518.6	7.7708	11.426
												1519.6	23.214	16.651			1519.6	19.746			1519.6	7.7506	11.422
												1520.6	23.21	16.618			1520.6	19.78			1520.6	7.7615	11.423
												1521.6	23.226	16.595			1521.6	19.803			1521.6	7.7693	11.421
												1522.6	23.266	16.579			1522.6	19.817			1522.6	7.757	11.409
												1523.6	23.294	16.574			1523.6	19.848			1523.6	7.7409	11.387
												1524.6	23.285	16.57			1524.6	19.856			1524.6	7.7195	11.341
												1525.6	23.266	16.559			1525.6	19.888			1525.6	7.6978	11.339
												1526.6	23.275	16.542			1526.6	19.905			1526.6	7.7032	11.359
												1527.6	23.25	16.542			1527.6	19.9			1527.6	7.7116	11.372
												1528.6	23.16	16.503			1528.6	19.898			1528.6	7.7245	11.378
												1529.6	23.08	16.523			1529.6	19.884			1529.6	7.7158	11.368
												1530.6	23.066	16.575			1530.6	19.884			1530.6	7.6935	11.335
												1531.6	23.119	16.649			1531.6	19.925			1531.6	7.6828	11.32
												1532.6	23.116	16.684			1532.6	19.966			1532.6	7.6563	11.306
												1533.6	23.081	16.69			1533.6	19.997			1533.6	7.6432	11.294
												1534.6	23.132	16.744			1534.6	20.026			1534.6	7.632	11.238
												1535.6	23.159	16.813			1535.6	20.077			1535.6	7.6348	11.2
												1536.6	23.161	16.854			1536.6	20.122			1536.6	7.6137	11.166
												1537.6	23.127	16.849			1537.6	20.149			1537.6	7.5801	11.123
												1538.6	23.114	16.847			1538.6	20.155			1538.6	7.5619	11.108
												1539.6	23.106	16.873			1539.6	20.133			1539.6	7.5547	11.063
												1540.6	23.096	16.953			1540.6	20.091			1540.6	7.5643	11.029
												1541.6	23.125	17.026			1541.6	20.062			1541.6	7.5538	11.015
												1542.6	23.143	17.014			1542.6	20.038			1542.6	7.5519	11.002
												1543.6	23.147	16.965			1543.6	20.013			1543.6	7.5782	11.008
												1544.6	23.173	16.974			1544.6	20.012			1544.6	7.5778	11.01
												1545.6	23.207	16.97			1545.6	20.04			1545.6	7.5477	11.008
												1546.6	23.178	16.913			1546.6	20.088			1546.6	7.5398	11.003
												1547.6	23.178	16.853			1547.6	20.132			1547.6	7.554	11.014
												1548.6	23.175	16.758			1548.6	20.14			1548.6	7.5495	10.992
												1549.6	23.154	16.718			1549.6	20.101			1549.6	7.5452	10.971
												1550.6	23.145	16.733			1550.6	20.043			1550.6	7.5304	10.957
												1551.6	23.166	16.717			1551.6	19.991			1551.6	7.501	10.977
												1552.6	23.165	16.63			1552.6	19.935			1552.6	7.4874	10.979
												1553.6	23.129	16.517			1553.6	19.928			1553.6	7.5017	10.995
												1554.6	23.116	16.446			1554.6	19.939			1554.6	7.4914	10.96
												1555.6	23.089	16.383			1555.6	19.951			1555.6	7.4729	10.886
												1556.6	23.035	16.33			1556.6	19.956			1556.6	7.4366	10.827
												1557.6	23.03	16.31			1557.6	19.97			1557.6	7.4174	10.789
												1558.6	23.018	16.228			1558.6	19.941			1558.6	7.4139	10.769
												1559.6	23.017	16.156			1559.6	19.889			1559.6	7.4169	10.753
												1560.6	23.033	16.096			1560.6	19.866			1560.6	7.3914	10.708
												1561.6	23.092	16.052			1561.6	19.833			1561.6	7.389	10.678
												1562.6	23.161	16.055			1562.6	19.796			1562.6	7.4036	10.67
												1563.6	23.154	16.01			1563.6	19.801			1563.6	7.3648	10.627
												1564.6	23.117	15.966			1564.6	19.804			1564.6	7.3319	10.587
												1565.6	23.079	15.884			1565.6	19.773			1565.6	7.3076	10.539
												1566.6	23.05	15.813			1566.6	19.744			1566.6	7.3016	10.461
												1567.6	23.021	15.805			1567.6	19.724			1567.6	7.29	10.382
												1568.6	23.012	15.774			1568.6	19.725			1568.6	7.2804	10.329
												1569.6	22.997	15.741			1569.6	19.709			1569.6	7.2759	10.322
												1570.6	22.966	15.73			1570.6	19.707			1570.6	7.2672	10.314
												1571.6	22.982	15.73			1571.6	19.722			1571.6	7.2648	10.303
												1572.6	22.963	15.673			1572.6	19.709			1572.6	7.248	10.285
												1573.6	22.984	15.629			1573.6	19.72			1573.6	7.2541	10.307
												1574.6	22.954	15.583			1574.6	19.725			1574.6	7.2372	10.294
												1575.6	22.895	15.532			1575.6	19.72			1575.6	7.2203	10.282
												1576.6	22.862	15.513			1576.6	19.703			1576.6	7.2471	10.301
												1577.6	22.847	15.476			1577.6	19.683			1577.6	7.2831	10.335
												1578.6	22.889	15.476			1578.6	19.643			1578.6	7.282	10.315
												1579.6	22.928	15.465			1579.6	19.576			1579.6	7.2488	10.244
												1580.6	22.952	15.417			1580.6	19.499			1580.6	7.2267	10.155
												1581.6	22.962	15.359			1581.6	19.416			1581.6	7.1988	10.097
												1582.6	22.983	15.346			1582.6	19.358			1582.6	7.1712	10.051
												1583.6	23.017	15.43			1583.6	19.365			1583.6	7.1655	10.06
												1584.6	22.995	15.464			1584.6	19.406			1584.6	7.1763	10.091
												1585.6	22.947	15.424			1585.6	19.438			1585.6	7.1484	10.052
												1586.6	22.89	15.338			1586.6	19.457			1586.6	7.1164	9.9957
												1587.6	22.849	15.322			1587.6	19.427			1587.6	7.0853	9.9402
												1588.6	22.821	15.317			1588.6	19.389			1588.6	7.0441	9.895
												1589.6	22.831	15.294			1589.6	19.351			1589.6	7.01	9.8478
												1590.6	22.854	15.312			1590.6	19.313			1590.6	6.9789	9.7604
												1591.6	22.896	15.357			1591.6	19.279			1591.6	6.927	9.6426
												1592.6	22.908	15.327			1592.6	19.256			1592.6	6.8973	9.5675
												1593.6	22.943	15.332			1593.6	19.267			1593.6	6.8948	9.5366
												1594.6	22.95	15.353			1594.6	19.278			1594.6	6.9013	9.5305
												1595.6	22.908	15.337			1595.6	19.28			1595.6	6.8931	9.511
												1596.6	22.9	15.297			1596.6	19.257			1596.6	6.8674	9.4661
												1597.6	22.945	15.266			1597.6	19.215			1597.6	6.8444	9.4186
												1598.6	22.993	15.264			1598.6	19.158			1598.6	6.8344	9.4205
												1599.6	22.988	15.257			1599.6	19.124			1599.6	6.8235	9.4081
												1600.6	22.974	15.248			1600.6	19.067			1600.6	6.8062	9.3674
												1601.6	23.016	15.245			1601.6	19.012			1601.6	6.7811	9.3278
												1602.6	23.071	15.243			1602.6	18.993			1602.6	6.7621	9.3039
												1603.6	23.12	15.268			1603.6	19.032			1603.6	6.7209	9.28
												1604.6	23.096	15.311			1604.6	19.099			1604.6	6.6753	9.2513
												1605.6	23.048	15.331			1605.6	19.121			1605.6	6.6275	9.1885
												1606.6	23.035	15.369			1606.6	19.137			1606.6	6.5716	9.1178
												1607.6	23.008	15.388			1607.6	19.137			1607.6	6.528	9.071
												1608.6	22.995	15.363			1608.6	19.128			1608.6	6.4996	9.0446
												1609.6	23	15.332			1609.6	19.15			1609.6	6.4834	9.054
												1610.6	23.012	15.288			1610.6	19.165			1610.6	6.4471	9.0043
												1611.6	22.987	15.261			1611.6	19.182			1611.6	6.4431	9.0203
												1612.6	22.964	15.173			1612.6	19.217			1612.6	6.4281	9.023
												1613.6	22.917	15.093			1613.6	19.24			1613.6	6.3921	8.9744
												1614.6	22.912	15.108			1614.6	19.269			1614.6	6.362	8.9528
												1615.6	22.888	15.108			1615.6	19.268			1615.6	6.3309	8.938
												1616.6	22.881	15.105			1616.6	19.246			1616.6	6.2952	8.9064
												1617.6	22.866	15.056			1617.6	19.245			1617.6	6.2707	8.8851
												1618.6	22.829	14.989			1618.6	19.258			1618.6	6.2419	8.8523
												1619.6	22.801	14.934			1619.6	19.275			1619.6	6.2369	8.8326
												1620.6	22.819	14.942			1620.6	19.225			1620.6	6.233	8.8495
												1621.6	22.868	14.945			1621.6	19.186			1621.6	6.2358	8.8713
												1622.6	22.912	14.959			1622.6	19.168			1622.6	6.2243	8.8423
												1623.6	22.926	14.978			1623.6	19.143			1623.6	6.2074	8.8124
												1624.6	22.923	14.979			1624.6	19.106			1624.6	6.2095	8.794
												1625.6	22.959	14.988			1625.6	19.065			1625.6	6.2098	8.7858
												1626.6	22.949	14.962			1626.6	19.038			1626.6	6.2174	8.774
												1627.6	22.982	14.985			1627.6	19.042			1627.6	6.2189	8.7634
												1628.6	22.96	14.96			1628.6	19.088			1628.6	6.217	8.766
												1629.6	22.956	14.981			1629.6	19.158			1629.6	6.1879	8.7685
												1630.6	22.986	15.017			1630.6	19.219			1630.6	6.1742	8.7498
												1631.6	22.996	15.011			1631.6	19.258			1631.6	6.1815	8.7551
												1632.6	22.934	14.984			1632.6	19.292			1632.6	6.1853	8.7339
												1633.6	22.814	14.929			1633.6	19.327			1633.6	6.2039	8.7375
												1634.6	22.708	14.878			1634.6	19.371			1634.6	6.1856	8.6861
												1635.6	22.689	14.926			1635.6	19.418			1635.6	6.1718	8.6406
												1636.6	22.68	14.943			1636.6	19.43			1636.6	6.1727	8.61
												1637.6	22.666	14.961			1637.6	19.394			1637.6	6.1748	8.5666
												1638.6	22.677	14.97			1638.6	19.353			1638.6	6.1888	8.5622
												1639.6	22.666	14.987			1639.6	19.329			1639.6	6.189	8.5713
												1640.6	22.623	14.979			1640.6	19.342			1640.6	6.1707	8.5562
												1641.6	22.568	14.978			1641.6	19.338			1641.6	6.1864	8.5937
												1642.6	22.535	14.942			1642.6	19.286			1642.6	6.1978	8.6099
												1643.6	22.569	14.959			1643.6	19.289			1643.6	6.1905	8.6365
												1644.6	22.578	14.938			1644.6	19.349			1644.6	6.1911	8.627
												1645.6	22.557	14.918			1645.6	19.394			1645.6	6.2032	8.5998
												1646.6	22.513	14.894			1646.6	19.405			1646.6	6.2263	8.5762
												1647.6	22.508	14.936			1647.6	19.404			1647.6	6.2451	8.5896
												1648.6	22.566	14.936			1648.6	19.403			1648.6	6.2548	8.6133
												1649.6	22.593	14.898			1649.6	19.375			1649.6	6.2649	8.639
												1650.6	22.567	14.867			1650.6	19.338			1650.6	6.2599	8.655
												1651.6	22.515	14.779			1651.6	19.33			1651.6	6.2706	8.694
												1652.6	22.469	14.694			1652.6	19.306			1652.6	6.2536	8.7157
												1653.6	22.436	14.636			1653.6	19.307			1653.6	6.2191	8.7018
												1654.6	22.421	14.562			1654.6	19.308			1654.6	6.1969	8.6992
												1655.6	22.388	14.515			1655.6	19.302			1655.6	6.2139	8.7519
												1656.6	22.38	14.483			1656.6	19.286			1656.6	6.2346	8.8085
												1657.6	22.435	14.499			1657.6	19.282			1657.6	6.2536	8.8487
												1658.6	22.434	14.462			1658.6	19.277			1658.6	6.2447	8.8542
												1659.6	22.393	14.381			1659.6	19.264			1659.6	6.2582	8.8428
												1660.6	22.369	14.326			1660.6	19.236			1660.6	6.2742	8.8156
												1661.6	22.369	14.28			1661.6	19.198			1661.6	6.2821	8.803
												1662.6	22.349	14.229			1662.6	19.213			1662.6	6.2953	8.8058
												1663.6	22.363	14.188			1663.6	19.269			1663.6	6.2932	8.8139
												1664.6	22.377	14.156			1664.6	19.295			1664.6	6.2799	8.8092
												1665.6	22.348	14.137			1665.6	19.293			1665.6	6.2716	8.8065
												1666.6	22.356	14.142			1666.6	19.268			1666.6	6.2454	8.8189
												1667.6	22.363	14.15			1667.6	19.238			1667.6	6.2398	8.8338
												1668.6	22.348	14.119			1668.6	19.191			1668.6	6.2427	8.8892
												1669.6	22.288	14.086			1669.6	19.152			1669.6	6.2064	8.8756
												1670.6	22.254	14.064			1670.6	19.144			1670.6	6.1715	8.8308
												1671.6	22.221	14.013			1671.6	19.162			1671.6	6.1561	8.8033
												1672.6	22.17	13.948			1672.6	19.172			1672.6	6.1492	8.79
												1673.6	22.137	13.905			1673.6	19.225			1673.6	6.1496	8.7862
												1674.6	22.169	13.909			1674.6	19.29			1674.6	6.1392	8.7705
												1675.6	22.159	13.866			1675.6	19.336			1675.6	6.1134	8.7455
												1676.6	22.165	13.847			1676.6	19.326			1676.6	6.0998	8.7314
												1677.6	22.113	13.85			1677.6	19.286			1677.6	6.0923	8.7134
												1678.6	22.053	13.868			1678.6	19.256			1678.6	6.0542	8.6602
												1679.6	22.023	13.893			1679.6	19.241			1679.6	6.0429	8.6488
												1680.6	21.967	13.9			1680.6	19.229			1680.6	6.0603	8.6754
												1681.6	21.93	13.927			1681.6	19.266			1681.6	6.0662	8.6636
												1682.6	21.935	13.972			1682.6	19.299			1682.6	6.0546	8.6413
												1683.6	21.89	13.949			1683.6	19.334			1683.6	6.0331	8.6143
												1684.6	21.841	13.917			1684.6	19.359			1684.6	6.0193	8.6071
												1685.6	21.773	13.893			1685.6	19.372			1685.6	6.0301	8.6188
												1686.6	21.709	13.858			1686.6	19.398			1686.6	6.0399	8.593
												1687.6	21.638	13.843			1687.6	19.453			1687.6	6.0263	8.5548
												1688.6	21.594	13.836			1688.6	19.484			1688.6	6.0083	8.5153
												1689.6	21.557	13.843			1689.6	19.498			1689.6	5.9889	8.4673
												1690.6	21.522	13.843			1690.6	19.475			1690.6	5.9953	8.4627
												1691.6	21.521	13.88			1691.6	19.472			1691.6	6.0065	8.4623
												1692.6	21.526	13.919			1692.6	19.463			1692.6	6.0036	8.4332
												1693.6	21.543	14			1693.6	19.459			1693.6	6.0314	8.462
												1694.6	21.506	14.017			1694.6	19.472			1694.6	6.0403	8.4673
												1695.6	21.475	14.004			1695.6	19.467			1695.6	6.0303	8.4408
												1696.6	21.451	13.979			1696.6	19.464			1696.6	6.0422	8.4279
												1697.6	21.468	13.954			1697.6	19.462			1697.6	6.0389	8.4135
												1698.6	21.54	13.968			1698.6	19.428			1698.6	6.0595	8.4311
												1699.6	21.586	13.971			1699.6	19.369			1699.6	6.0664	8.4312
												1700.6	21.559	13.951			1700.6	19.325			1700.6	6.064	8.4272
												1701.6	21.576	13.93			1701.6	19.312			1701.6	6.0812	8.4457
												1702.6	21.603	13.955			1702.6	19.304			1702.6	6.0853	8.4435
												1703.6	21.639	13.983			1703.6	19.308			1703.6	6.1093	8.4677
												1704.6	21.691	13.973			1704.6	19.324			1704.6	6.1475	8.481
												1705.6	21.737	13.956			1705.6	19.356			1705.6	6.175	8.5028
												1706.6	21.744	13.939			1706.6	19.366			1706.6	6.2057	8.5326
												1707.6	21.738	13.934			1707.6	19.349			1707.6	6.2253	8.5142
												1708.6	21.764	13.96			1708.6	19.332			1708.6	6.2444	8.5059
												1709.6	21.815	13.979			1709.6	19.361			1709.6	6.2492	8.5222
												1710.6	21.878	14.023			1710.6	19.401			1710.6	6.2533	8.4968
												1711.6	21.914	14.079			1711.6	19.434			1711.6	6.2541	8.4759
												1712.6	21.956	14.142			1712.6	19.437			1712.6	6.268	8.476
												1713.6	21.99	14.218			1713.6	19.429			1713.6	6.278	8.4704
												1714.6	21.975	14.222			1714.6	19.436			1714.6	6.2528	8.4578
												1715.6	21.965	14.221			1715.6	19.45			1715.6	6.2402	8.4732
												1716.6	21.955	14.225			1716.6	19.464			1716.6	6.2493	8.4771
												1717.6	21.973	14.215			1717.6	19.424			1717.6	6.2723	8.5049
												1718.6	21.997	14.208			1718.6	19.4			1718.6	6.3111	8.5797
												1719.6	21.982	14.204			1719.6	19.393			1719.6	6.3239	8.6048
												1720.6	21.913	14.121			1720.6	19.43			1720.6	6.3387	8.621
												1721.6	21.841	14.024			1721.6	19.45			1721.6	6.3541	8.6154
												1722.6	21.836	13.998			1722.6	19.459			1722.6	6.3806	8.6472
												1723.6	21.795	13.977			1723.6	19.47			1723.6	6.3886	8.6484
												1724.6	21.768	13.996			1724.6	19.481			1724.6	6.3662	8.6149
												1725.6	21.749	13.989			1725.6	19.481			1725.6	6.3478	8.5891
												1726.6	21.789	13.94			1726.6	19.45			1726.6	6.3479	8.6029
												1727.6	21.846	13.897			1727.6	19.443			1727.6	6.3546	8.5895
												1728.6	21.859	13.866			1728.6	19.412			1728.6	6.3526	8.5645
												1729.6	21.898	13.876			1729.6	19.384			1729.6	6.3615	8.5561
												1730.6	21.907	13.883			1730.6	19.373			1730.6	6.3691	8.5641
												1731.6	21.941	13.92			1731.6	19.376			1731.6	6.3463	8.53
												1732.6	21.94	13.943			1732.6	19.379			1732.6	6.3564	8.5315
												1733.6	21.952	14.003			1733.6	19.377			1733.6	6.3564	8.5405
												1734.6	21.971	14.057			1734.6	19.383			1734.6	6.3502	8.5274
												1735.6	21.994	14.118			1735.6	19.383			1735.6	6.3565	8.5365
												1736.6	21.965	14.158			1736.6	19.36			1736.6	6.333	8.522
												1737.6	21.909	14.176			1737.6	19.344			1737.6	6.319	8.4984
												1738.6	21.869	14.177			1738.6	19.309			1738.6	6.3412	8.5608
												1739.6	21.929	14.208			1739.6	19.315			1739.6	6.3468	8.5858
												1740.6	21.996	14.249			1740.6	19.302			1740.6	6.3396	8.564
												1741.6	22.036	14.263			1741.6	19.315			1741.6	6.3174	8.5471
												1742.6	22.044	14.229			1742.6	19.312			1742.6	6.3156	8.5145
												1743.6	22.025	14.229			1743.6	19.293			1743.6	6.3057	8.4848
												1744.6	22.065	14.315			1744.6	19.257			1744.6	6.2984	8.4839
												1745.6	22.115	14.408			1745.6	19.227			1745.6	6.2969	8.5286
												1746.6	22.116	14.438			1746.6	19.19			1746.6	6.2868	8.5673
												1747.6	22.081	14.396			1747.6	19.164			1747.6	6.2873	8.574
												1748.6	22.073	14.335			1748.6	19.157			1748.6	6.2704	8.5508
												1749.6	22.045	14.293			1749.6	19.184			1749.6	6.2561	8.5364
												1750.6	22.071	14.305			1750.6	19.21			1750.6	6.2545	8.5607
												1751.6	22.072	14.329			1751.6	19.215			1751.6	6.2623	8.5811
												1752.6	22.057	14.333			1752.6	19.2			1752.6	6.2671	8.5818
												1753.6	22.067	14.351			1753.6	19.176			1753.6	6.2619	8.5715
												1754.6	22.066	14.328			1754.6	19.178			1754.6	6.2256	8.5328
												1755.6	22.058	14.322			1755.6	19.187			1755.6	6.186	8.483
												1756.6	22.039	14.306			1756.6	19.174			1756.6	6.1957	8.5263
												1757.6	22.064	14.327			1757.6	19.164			1757.6	6.236	8.6161
												1758.6	22.097	14.358			1758.6	19.177			1758.6	6.2445	8.6289
												1759.6	22.114	14.394			1759.6	19.191			1759.6	6.2351	8.5896
												1760.6	22.114	14.428			1760.6	19.189			1760.6	6.1991	8.5545
												1761.6	22.127	14.451			1761.6	19.168			1761.6	6.1786	8.5485
												1762.6	22.082	14.443			1762.6	19.152			1762.6	6.1848	8.5958
												1763.6	22.009	14.418			1763.6	19.118			1763.6	6.1833	8.6207
												1764.6	21.98	14.371			1764.6	19.1			1764.6	6.1946	8.5994
												1765.6	21.946	14.336			1765.6	19.055			1765.6	6.1964	8.5844
												1766.6	21.909	14.29			1766.6	19.028			1766.6	6.1852	8.5688
												1767.6	21.928	14.289			1767.6	19.034			1767.6	6.1863	8.5733
												1768.6	21.994	14.337			1768.6	19.007			1768.6	6.1818	8.5754
												1769.6	22.035	14.336			1769.6	18.985			1769.6	6.181	8.569
												1770.6	22.056	14.317			1770.6	18.97			1770.6	6.178	8.5727
												1771.6	22.066	14.34			1771.6	18.96			1771.6	6.1721	8.5895
												1772.6	22.067	14.356			1772.6	18.957			1772.6	6.1852	8.6061
												1773.6	22.025	14.324			1773.6	18.953			1773.6	6.1705	8.562
												1774.6	21.931	14.276			1774.6	18.951			1774.6	6.1485	8.5307
												1775.6	21.863	14.253			1775.6	18.933			1775.6	6.1468	8.5551
												1776.6	21.818	14.246			1776.6	18.931			1776.6	6.1516	8.5718
												1777.6	21.804	14.268			1777.6	18.944			1777.6	6.1499	8.5652
												1778.6	21.83	14.303			1778.6	18.946			1778.6	6.1435	8.5879
												1779.6	21.842	14.32			1779.6	18.943			1779.6	6.1496	8.654
												1780.6	21.815	14.3			1780.6	18.943			1780.6	6.1445	8.6713
												1781.6	21.817	14.273			1781.6	18.97			1781.6	6.1185	8.6193
												1782.6	21.839	14.287			1782.6	18.975			1782.6	6.0885	8.5665
												1783.6	21.852	14.299			1783.6	18.986			1783.6	6.0557	8.5506
												1784.6	21.818	14.278			1784.6	18.956			1784.6	6.0512	8.5397
												1785.6	21.775	14.233			1785.6	18.907			1785.6	6.0528	8.5282
												1786.6	21.744	14.215			1786.6	18.856			1786.6	6.0459	8.4974
												1787.6	21.696	14.201			1787.6	18.84			1787.6	6.0251	8.457
												1788.6	21.685	14.222			1788.6	18.849			1788.6	6.018	8.4349
												1789.6	21.667	14.222			1789.6	18.876			1789.6	5.9993	8.4049
												1790.6	21.667	14.217			1790.6	18.932			1790.6	5.982	8.3781
												1791.6	21.63	14.23			1791.6	18.979			1791.6	5.9612	8.3453
												1792.6	21.609	14.286			1792.6	19.012			1792.6	5.9675	8.3455
												1793.6	21.588	14.319			1793.6	18.973			1793.6	5.9708	8.3571
												1794.6	21.552	14.298			1794.6	18.924			1794.6	5.9716	8.3685
												1795.6	21.52	14.327			1795.6	18.894			1795.6	5.9542	8.3706
												1796.6	21.562	14.41			1796.6	18.865			1796.6	5.9388	8.3483
												1797.6	21.601	14.482			1797.6	18.82			1797.6	5.9417	8.3549
												1798.6	21.581	14.539			1798.6	18.794			1798.6	5.9355	8.3637
												1799.6	21.529	14.616			1799.6	18.835			1799.6	5.929	8.3672
												1800.6	21.486	14.672			1800.6	18.875			1800.6	5.9328	8.3706
												1801.6	21.437	14.723			1801.6	18.918			1801.6	5.9296	8.3913
												1802.6	21.378	14.772			1802.6	18.948			1802.6	5.9009	8.3732
												1803.6	21.316	14.797			1803.6	18.962			1803.6	5.9032	8.3691
												1804.6	21.296	14.8			1804.6	18.968			1804.6	5.9065	8.3785
												1805.6	21.289	14.837			1805.6	18.984			1805.6	5.9134	8.3917
												1806.6	21.327	14.892			1806.6	18.982			1806.6	5.8971	8.3717
												1807.6	21.321	14.883			1807.6	18.948			1807.6	5.8771	8.3448
												1808.6	21.311	14.882			1808.6	18.913			1808.6	5.8616	8.3119
												1809.6	21.311	14.891			1809.6	18.881			1809.6	5.8444	8.2768
												1810.6	21.335	14.901			1810.6	18.877			1810.6	5.8384	8.2686
												1811.6	21.303	14.879			1811.6	18.89			1811.6	5.8347	8.2792
												1812.6	21.279	14.887			1812.6	18.937			1812.6	5.8342	8.2762
												1813.6	21.232	14.902			1813.6	18.981			1813.6	5.8254	8.236
												1814.6	21.2	14.906			1814.6	19.002			1814.6	5.8292	8.2372
												1815.6	21.189	14.902			1815.6	18.991			1815.6	5.8408	8.2492
												1816.6	21.158	14.879			1816.6	19.012			1816.6	5.8162	8.2418
												1817.6	21.132	14.866			1817.6	19.039			1817.6	5.7804	8.2066
												1818.6	21.08	14.87			1818.6	19.074			1818.6	5.7524	8.2023
												1819.6	21.011	14.876			1819.6	19.107			1819.6	5.742	8.2272
												1820.6	20.951	14.906			1820.6	19.144			1820.6	5.734	8.2554
												1821.6	20.92	14.943			1821.6	19.191			1821.6	5.7188	8.2418
												1822.6	20.86	14.916			1822.6	19.244			1822.6	5.7101	8.2521
												1823.6	20.833	14.853			1823.6	19.297			1823.6	5.689	8.1902
												1824.6	20.831	14.833			1824.6	19.325			1824.6	5.6718	8.142
												1825.6	20.838	14.877			1825.6	19.334			1825.6	5.6752	8.1531
												1826.6	20.872	14.951			1826.6	19.318			1826.6	5.6843	8.1647
												1827.6	20.935	14.979			1827.6	19.32			1827.6	5.6891	8.1592
												1828.6	20.983	15.004			1828.6	19.35			1828.6	5.7105	8.16
												1829.6	20.986	14.985			1829.6	19.373			1829.6	5.7398	8.1938
												1830.6	20.985	14.978			1830.6	19.386			1830.6	5.7651	8.2245
												1831.6	20.959	14.996			1831.6	19.394			1831.6	5.7804	8.2406
												1832.6	20.963	15.025			1832.6	19.382			1832.6	5.8083	8.2583
												1833.6	20.916	15.001			1833.6	19.343			1833.6	5.8316	8.3062
												1834.6	20.897	14.973			1834.6	19.33			1834.6	5.8359	8.3275
												1835.6	20.896	14.952			1835.6	19.334			1835.6	5.8498	8.3453
												1836.6	20.879	14.935			1836.6	19.366			1836.6	5.8468	8.3329
												1837.6	20.823	14.908			1837.6	19.412			1837.6	5.8309	8.3034
												1838.6	20.777	14.891			1838.6	19.439			1838.6	5.8437	8.3146
												1839.6	20.824	14.902			1839.6	19.439			1839.6	5.8599	8.311
												1840.6	20.875	14.87			1840.6	19.432			1840.6	5.8639	8.3198
												1841.6	20.895	14.84			1841.6	19.428			1841.6	5.8571	8.3422
												1842.6	20.931	14.797			1842.6	19.416			1842.6	5.8533	8.3204
												1843.6	20.921	14.753			1843.6	19.373			1843.6	5.8492	8.318
												1844.6	20.898	14.718			1844.6	19.363			1844.6	5.8598	8.342
												1845.6	20.919	14.704			1845.6	19.355			1845.6	5.8754	8.3505
												1846.6	20.915	14.63			1846.6	19.336			1846.6	5.8807	8.354
												1847.6	20.899	14.575			1847.6	19.33			1847.6	5.8688	8.3289
												1848.6	20.933	14.595			1848.6	19.338			1848.6	5.8609	8.3225
												1849.6	20.967	14.618			1849.6	19.317			1849.6	5.8585	8.3422
												1850.6	20.949	14.631			1850.6	19.29			1850.6	5.8602	8.3803
												1851.6	20.975	14.634			1851.6	19.244			1851.6	5.8553	8.3791
												1852.6	21.025	14.673			1852.6	19.202			1852.6	5.8633	8.3811
												1853.6	21.05	14.682			1853.6	19.173			1853.6	5.8858	8.3992
												1854.6	21.07	14.704			1854.6	19.133			1854.6	5.8852	8.3872
												1855.6	21.067	14.703			1855.6	19.11			1855.6	5.8823	8.3762
												1856.6	21.02	14.704			1856.6	19.116			1856.6	5.9146	8.4134
												1857.5	21.01	14.766			1857.5	19.12			1857.5	5.9436	8.4389
												1858.5	21.039	14.818			1858.5	19.108			1858.5	5.9635	8.4651
												1859.5	20.988	14.798			1859.5	19.044			1859.5	5.9554	8.4705
												1860.5	20.954	14.772			1860.5	19.035			1860.5	5.9556	8.495
												1861.5	20.958	14.747			1861.5	19.025			1861.5	5.9674	8.525
												1862.5	20.934	14.759			1862.5	19			1862.5	5.9972	8.5673
												1863.5	20.954	14.788			1863.5	18.969			1863.5	6.0133	8.6106
												1864.5	20.982	14.84			1864.5	18.942			1864.5	6.0058	8.585
												1865.5	20.966	14.862			1865.5	18.921			1865.5	6.01	8.5774
												1866.5	20.93	14.855			1866.5	18.924			1866.5	6.0142	8.5998
												1867.5	20.877	14.801			1867.5	18.92			1867.5	6.0391	8.6184
												1868.5	20.876	14.823			1868.5	18.94			1868.5	6.0394	8.5996
												1869.5	20.873	14.839			1869.5	18.954			1869.5	6.042	8.5849
												1870.5	20.833	14.822			1870.5	18.983			1870.5	6.0521	8.6205
												1871.5	20.8	14.782			1871.5	19.014			1871.5	6.0646	8.6358
												1872.5	20.778	14.763			1872.5	19.034			1872.5	6.0709	8.6222
												1873.5	20.848	14.831			1873.5	19.012			1873.5	6.0424	8.5805
												1874.5	20.914	14.883			1874.5	18.967			1874.5	6.0496	8.6259
												1875.5	20.884	14.856			1875.5	18.899			1875.5	6.0659	8.664
												1876.5	20.851	14.807			1876.5	18.845			1876.5	6.0752	8.714
												1877.5	20.862	14.788			1877.5	18.828			1877.5	6.0701	8.7487
												1878.5	20.862	14.776			1878.5	18.842			1878.5	6.0605	8.7689
												1879.5	20.891	14.793			1879.5	18.864			1879.5	6.0626	8.8079
												1880.5	20.974	14.785			1880.5	18.892			1880.5	6.0752	8.8459
												1881.5	21.01	14.754			1881.5	18.915			1881.5	6.0666	8.8509
												1882.5	20.984	14.733			1882.5	18.937			1882.5	6.0517	8.872
												1883.5	20.908	14.682			1883.5	18.952			1883.5	6.0438	8.8696
												1884.5	20.844	14.63			1884.5	18.922			1884.5	6.0223	8.8798
												1885.5	20.848	14.6			1885.5	18.87			1885.5	6.0123	8.9319
												1886.5	20.867	14.562			1886.5	18.839			1886.5	6.0051	9.0076
												1887.5	20.84	14.522			1887.5	18.809			1887.5	5.9833	9.0172
												1888.5	20.74	14.461			1888.5	18.777			1888.5	5.9733	9.0192
												1889.5	20.667	14.424			1889.5	18.801			1889.5	5.9661	9.0383
												1890.5	20.664	14.449			1890.5	18.899			1890.5	5.9605	9.058
												1891.5	20.636	14.451			1891.5	19.001			1891.5	5.9604	9.086
												1892.5	20.605	14.444			1892.5	19.086			1892.5	5.9929	9.1213
												1893.5	20.577	14.444			1893.5	19.099			1893.5	6.0223	9.161
												1894.5	20.545	14.459			1894.5	19.093			1894.5	6.0539	9.214
												1895.5	20.524	14.472			1895.5	19.081			1895.5	6.0548	9.2073
												1896.5	20.476	14.462			1896.5	19.088			1896.5	6.0479	9.2073
												1897.5	20.431	14.433			1897.5	19.117			1897.5	6.0396	9.2413
												1898.5	20.434	14.426			1898.5	19.153			1898.5	6.0311	9.2639
												1899.5	20.476	14.493			1899.5	19.172			1899.5	6.0316	9.2992
												1900.5	20.524	14.566			1900.5	19.178			1900.5	6.0182	9.3305
												1901.5	20.513	14.591			1901.5	19.169			1901.5	6.0089	9.343
												1902.5	20.472	14.585			1902.5	19.153			1902.5	5.9885	9.3433
												1903.5	20.441	14.575			1903.5	19.101			1903.5	5.9761	9.3619
												1904.5	20.418	14.578			1904.5	19.065			1904.5	5.9704	9.4132
												1905.5	20.455	14.628			1905.5	19.015			1905.5	5.9729	9.4652
												1906.5	20.448	14.621			1906.5	18.993			1906.5	5.9854	9.4703
												1907.5	20.456	14.648			1907.5	19.008			1907.5	5.987	9.475
												1908.5	20.456	14.626			1908.5	19.05			1908.5	5.9678	9.4699
												1909.5	20.484	14.62			1909.5	19.074			1909.5	5.9805	9.4753
												1910.5	20.489	14.582			1910.5	19.069			1910.5	5.9892	9.4819
												1911.5	20.497	14.59			1911.5	19.034			1911.5	6.0096	9.5163
												1912.5	20.485	14.59			1912.5	18.974			1912.5	6.0372	9.5665
												1913.5	20.522	14.671			1913.5	18.884			1913.5	6.0719	9.6204
												1914.5	20.52	14.718			1914.5	18.777			1914.5	6.1025	9.6365
												1915.5	20.552	14.776			1915.5	18.689			1915.5	6.1343	9.6713
												1916.5	20.58	14.796			1916.5	18.645			1916.5	6.1632	9.7175
												1917.5	20.624	14.787			1917.5	18.642			1917.5	6.1563	9.7227
												1918.5	20.668	14.72			1918.5	18.623			1918.5	6.1582	9.7412
												1919.5	20.702	14.614			1919.5	18.606			1919.5	6.162	9.754
												1920.5	20.734	14.566			1920.5	18.583			1920.5	6.1579	9.7764
												1921.5	20.741	14.521			1921.5	18.581			1921.5	6.1714	9.8541
												1922.5	20.739	14.432			1922.5	18.589			1922.5	6.1784	9.8662
												1923.5	20.782	14.391			1923.5	18.602			1923.5	6.1841	9.8705
												1924.5	20.822	14.335			1924.5	18.603			1924.5	6.1767	9.8739
												1925.5	20.82	14.274			1925.5	18.588			1925.5	6.1554	9.8479
												1926.5	20.824	14.228			1926.5	18.555			1926.5	6.1297	9.8083
												1927.5	20.825	14.165			1927.5	18.505			1927.5	6.1022	9.7617
												1928.5	20.852	14.08			1928.5	18.488			1928.5	6.0923	9.7592
												1929.5	20.912	14.06			1929.5	18.472			1929.5	6.0757	9.7533
												1930.5	20.948	13.988			1930.5	18.495			1930.5	6.0608	9.7449
												1931.5	20.998	13.925			1931.5	18.492			1931.5	6.0507	9.71
												1932.5	21.022	13.878			1932.5	18.433			1932.5	6.0527	9.7102
												1933.5	20.955	13.789			1933.5	18.377			1933.5	6.0365	9.6951
												1934.5	20.922	13.725			1934.5	18.323			1934.5	6.0327	9.6651
												1935.5	20.892	13.674			1935.5	18.287			1935.5	6.028	9.6629
												1936.5	20.86	13.655			1936.5	18.257			1936.5	6.0179	9.6635
												1937.5	20.817	13.606			1937.5	18.26			1937.5	6.0249	9.6654
												1938.5	20.774	13.559			1938.5	18.288			1938.5	6.0244	9.6369
												1939.5	20.752	13.569			1939.5	18.372			1939.5	6.0202	9.5974
												1940.5	20.733	13.547			1940.5	18.437			1940.5	6.0062	9.5481
												1941.5	20.692	13.509			1941.5	18.461			1941.5	6.0043	9.5221
												1942.5	20.715	13.466			1942.5	18.481			1942.5	5.9993	9.4961
												1943.5	20.721	13.443			1943.5	18.496			1943.5	5.9936	9.4517
												1944.5	20.643	13.403			1944.5	18.478			1944.5	5.9639	9.417
												1945.5	20.61	13.39			1945.5	18.416			1945.5	5.9494	9.3797
												1946.5	20.599	13.4			1946.5	18.306			1946.5	5.9352	9.3704
												1947.5	20.594	13.375			1947.5	18.216			1947.5	5.9028	9.3414
												1948.5	20.605	13.358			1948.5	18.177			1948.5	5.8633	9.2945
												1949.5	20.597	13.336			1949.5	18.138			1949.5	5.8765	9.2668
												1950.5	20.579	13.275			1950.5	18.122			1950.5	5.8754	9.2407
												1951.5	20.618	13.259			1951.5	18.102			1951.5	5.8533	9.2257
												1952.5	20.639	13.273			1952.5	18.092			1952.5	5.8473	9.2304
												1953.5	20.585	13.233			1953.5	18.057			1953.5	5.8502	9.2317
												1954.5	20.552	13.221			1954.5	18.049			1954.5	5.8373	9.2123
												1955.5	20.52	13.188			1955.5	18.06			1955.5	5.8284	9.2008
												1956.5	20.476	13.136			1956.5	18.068			1956.5	5.8276	9.2008
												1957.5	20.44	13.136			1957.5	18.117			1957.5	5.8107	9.1765
												1958.5	20.414	13.162			1958.5	18.154			1958.5	5.8093	9.1449
												1959.5	20.387	13.173			1959.5	18.171			1959.5	5.808	9.1114
												1960.5	20.396	13.209			1960.5	18.152			1960.5	5.8081	9.0897
												1961.5	20.413	13.213			1961.5	18.105			1961.5	5.8073	9.0771
												1962.5	20.404	13.132			1962.5	18.063			1962.5	5.8029	9.0776
												1963.5	20.448	13.113			1963.5	18.031			1963.5	5.7939	9.0654
												1964.5	20.449	13.093			1964.5	18.008			1964.5	5.7969	9.0516
												1965.5	20.431	13.075			1965.5	18.026			1965.5	5.807	9.0644
												1966.5	20.377	13.054			1966.5	18.078			1966.5	5.8015	9.0602
												1967.5	20.33	13.073			1967.5	18.129			1967.5	5.8079	9.0789
												1968.5	20.356	13.092			1968.5	18.188			1968.5	5.8042	9.0689
												1969.5	20.334	13.079			1969.5	18.217			1969.5	5.7901	9.0715
												1970.5	20.307	13.084			1970.5	18.197			1970.5	5.7991	9.1082
												1971.5	20.251	13.063			1971.5	18.166			1971.5	5.8171	9.1707
												1972.5	20.213	13.049			1972.5	18.161			1972.5	5.7937	9.143
												1973.5	20.169	13.021			1973.5	18.171			1973.5	5.783	9.1276
												1974.5	20.184	13.027			1974.5	18.168			1974.5	5.793	9.1511
												1975.5	20.213	13.032			1975.5	18.164			1975.5	5.8134	9.1897
												1976.5	20.242	13.013			1976.5	18.168			1976.5	5.833	9.2123
												1977.5	20.207	12.97			1977.5	18.167			1977.5	5.8239	9.2038
												1978.5	20.192	12.921			1978.5	18.175			1978.5	5.8024	9.1617
												1979.5	20.149	12.87			1979.5	18.151			1979.5	5.7741	9.1082
												1980.5	20.121	12.854			1980.5	18.154			1980.5	5.762	9.1061
												1981.5	20.139	12.832			1981.5	18.123			1981.5	5.7755	9.1624
												1982.5	20.165	12.826			1982.5	18.077			1982.5	5.7726	9.2018
												1983.5	20.24	12.814			1983.5	18.025			1983.5	5.7696	9.2087
												1984.5	20.254	12.755			1984.5	18.005			1984.5	5.782	9.25
												1985.5	20.198	12.708			1985.5	17.996			1985.5	5.8056	9.2975
												1986.5	20.154	12.658			1986.5	18.019			1986.5	5.8259	9.2994
												1987.5	20.207	12.664			1987.5	18.05			1987.5	5.8283	9.2975
												1988.5	20.202	12.678			1988.5	18.08			1988.5	5.8391	9.3353
												1989.5	20.206	12.685			1989.5	18.103			1989.5	5.8571	9.3579
												1990.5	20.209	12.655			1990.5	18.109			1990.5	5.8674	9.3265
												1991.5	20.223	12.652			1991.5	18.099			1991.5	5.8644	9.2625
												1992.5	20.227	12.664			1992.5	18.094			1992.5	5.8498	9.2259
												1993.5	20.199	12.629			1993.5	18.088			1993.5	5.8444	9.2599
												1994.5	20.19	12.581			1994.5	18.06			1994.5	5.8537	9.2882
												1995.5	20.196	12.567			1995.5	18.022			1995.5	5.8927	9.3709
												1996.5	20.236	12.551			1996.5	17.994			1996.5	5.9058	9.3854
												1997.5	20.223	12.513			1997.5	17.983			1997.5	5.8871	9.368
[truncated: 102 more rows]

## Sheet: Fig_2
Fig.2A_Signal 1	Time	Signal		Fig.2A_Signal 2	Time	Signal		Fig.2A_Signal 3	Time	Signal		Fig.2B	Time	without IES	with IES		Fig.2C	Time	Freq without IES	Freq with IES		Fig.2D	Time	Freq without IES	Freq with IES		Fig.2E	Time	without IES	with IES
	0	-0.82124			0	-0.44544			0	-9.1565			0	1.2867	1.5113			0	0	0			0	0	0			0	0	0
	0.0010417	-4.3789			0.0010417	9.8376			0.0010417	13.991			0.05	1.2839	1.5331			0.01	0	0			0.05	0	0			0.05	0	0
	0.0020833	1.6075			0.0020833	-1.3098			0.0020833	-6.735			0.1	1.2825	1.5508			0.02	0	0			0.1	0	-3.5527e-15			0.1	7.1054e-15	0
	0.003125	-0.12448			0.003125	-8.4809			0.003125	2.4859			0.15	1.2869	1.6309			0.03	0	0			0.15	0.056083	0.12627			0.15	0.45597	-0.86596
	0.0041666	-2.049			0.0041666	4.2421			0.0041666	1.3403			0.2	1.2845	1.5452			0.04	0	0			0.2	0.090791	0.31953			0.2	0.8356	-1.4818
	0.0052083	1.6889			0.0052083	0.31015			0.0052083	-5.8205			0.25	1.2831	1.4731			0.05	0	0			0.25	0.11849	0.6208			0.25	1.2012	-1.9159
	0.00625	1.9625			0.00625	-5.3726			0.00625	5.7912			0.3	1.2811	1.507			0.06	0	0			0.3	0.1798	0.79023			0.3	1.5427	-2.3708
	0.0072916	2.8164			0.0072916	1.5932			0.0072916	-12.162			0.35	1.2815	1.4978			0.07	0	0			0.35	0.1851	0.84834			0.35	1.7959	-2.754
	0.0083333	3.2912			0.0083333	-1.5654			0.0083333	-2.7379			0.4	1.2913	1.4236			0.08	0	0			0.4	0.18471	0.81437			0.4	1.9396	-2.7993
	0.009375	-3.4528			0.009375	1.278			0.009375	5.5414			0.45	1.2962	1.4317			0.09	0	0			0.45	0.21792	0.67959			0.45	2.1278	-2.9099
	0.010417	0.97864			0.010417	1.2603			0.010417	-10.788			0.5	1.3193	1.4299			0.1	0	0			0.5	0.26483	0.44681			0.5	2.3075	-2.89
	0.011458	3.7056			0.011458	2.1741			0.011458	13.597			0.55	1.3317	1.4272			0.11	0	0			0.55	0.27362	0.45771			0.55	2.4783	-2.4899
	0.0125	-3.6789			0.0125	5.6198			0.0125	-5.156			0.6	1.3323	1.4919			0.12	0	0			0.6	0.24845	0.53691			0.6	2.7178	-1.9162
	0.013542	-1.1541			0.013542	-3.6509			0.013542	-2.8793			0.65	1.3319	1.5109			0.13	0	0			0.65	0.2267	0.6383			0.65	3.0996	-1.6395
	0.014583	5.7607			0.014583	6.8954			0.014583	4.4769			0.7	1.3165	1.4647			0.14	0	0			0.7	0.19684	0.73525			0.7	3.4599	-1.3478
	0.015625	-0.14053			0.015625	-4.4516			0.015625	-1.1807			0.75	1.2996	1.4697			0.15	0	0			0.75	0.16748	0.78241			0.75	3.7978	-1.2125
	0.016667	2.027			0.016667	3.7086			0.016667	1.2403			0.8	1.2892	1.5045			0.16	0	0			0.8	0.14692	0.59746			0.8	4.1369	-1.2218
	0.017708	0.58441			0.017708	-0.75724			0.017708	4.8668			0.85	1.2799	1.5658			0.17	0	0			0.85	0.14202	0.35344			0.85	4.4617	-1.285
	0.01875	-1.3835			0.01875	-3.2191			0.01875	-4.5781			0.9	1.2616	1.5728			0.18	0	0			0.9	0.12223	0.15401			0.9	4.7247	-1.1435
	0.019792	-3.2487			0.019792	-0.78458			0.019792	-2.343			0.95	1.2493	1.4741			0.19	0	0			0.95	0.071216	-0.11031			0.95	4.8953	-0.88438
	0.020833	0.18105			0.020833	0.6193			0.020833	1.4194			1	1.2387	1.4493			0.2	0	0			1	0.050948	-0.31224			1	5.0925	-0.60634
	0.021875	-0.34873			0.021875	-0.25097			0.021875	-2.7039			1.05	1.25	1.4407			0.21	0	0			1.05	0.074252	-0.28035			1.05	4.7395	-0.51247
	0.022917	-1.3965			0.022917	-0.32628			0.022917	-0.78365			1.1	1.2323	1.4841			0.22	0	0			1.1	0.18087	-0.053923			1.1	4.4762	-0.45037
	0.023958	5.5545			0.023958	-0.060553			0.023958	1.534			1.15	1.216	1.5268			0.23	0	0			1.15	0.34886	0.14667			1.15	4.3531	-0.50069
	0.025	0.032245			0.025	-0.74152			0.025	-2.0523			1.2	1.2124	1.4807			0.24	0	0			1.2	0.52045	0.34671			1.2	4.0631	-0.58516
	0.026042	0.25249			0.026042	0.5615			0.026042	2.0749			1.25	1.2109	1.3802			0.25	0	0			1.25	0.6737	0.56778			1.25	3.7938	-0.37573
	0.027083	-0.29684			0.027083	-0.65153			0.027083	-2.0938			1.3	1.2023	1.3059			0.26	0	0			1.3	0.79156	0.62857			1.3	4.2144	0.18034
	0.028125	-0.43875			0.028125	-1.3517			0.028125	0.50474			1.35	1.246	1.2909			0.27	0	0			1.35	0.80127	0.46218			1.35	4.4554	0.76384
	0.029167	0.91086			0.029167	-0.89912			0.029167	0.6355			1.4	1.244	1.3293			0.28	0	0			1.4	0.74552	0.18515			1.4	4.4384	1.1433
	0.030208	-0.52372			0.030208	-1.8959			0.030208	-0.16815			1.45	1.2521	1.3737			0.29	0	0			1.45	0.67792	-0.056917			1.45	4.6037	1.7754
	0.03125	-2.0572			0.03125	2.2437			0.03125	0.061326			1.5	1.2788	1.3848			0.3	0	0			1.5	0.63036	-0.36842			1.5	4.6646	1.6259
	0.032292	3.275			0.032292	0.79079			0.032292	0.67115			1.55	1.2913	1.3684			0.31	0	0			1.55	0.59889	-0.61328			1.55	4.6104	0.97591
	0.033333	-0.48667			0.033333	-0.80648			0.033333	-0.17411			1.6	1.3106	1.4058			0.32	0	0			1.6	0.61148	-0.77035			1.6	4.4807	0.38771
	0.034375	-1.8598			0.034375	-0.062838			0.034375	0.13579			1.65	1.3355	1.3997			0.33	0	0			1.65	0.63575	-0.86654			1.65	4.3939	0.0024232
	0.035417	0.86394			0.035417	0.22003			0.035417	-0.41427			1.7	1.2774	1.5012			0.34	0	0			1.7	0.66163	-0.96526			1.7	4.4424	-0.6972
	0.036458	0.74			0.036458	-0.16498			0.036458	0.43403			1.75	1.2307	1.5027			0.35	0	0			1.75	0.65346	-1.041			1.75	4.7101	-0.98925
	0.0375	-6.0964			0.0375	-2.31			0.0375	-0.20135			1.8	1.2516	1.4505			0.36	0	0			1.8	0.60639	-1.1826			1.8	5.0642	-1.0122
	0.038542	-0.17375			0.038542	-0.24052			0.038542	0.65793			1.85	1.2759	1.4302			0.37	0	0			1.85	0.53088	-1.3881			1.85	5.33	-1.1512
	0.039583	0.76616			0.039583	-0.38829			0.039583	0.13419			1.9	1.3031	1.5442			0.38	0	0			1.9	0.49893	-1.6398			1.9	5.5387	-1.3242
	0.040625	3.7653			0.040625	3.6652			0.040625	-0.47524			1.95	1.3197	1.5909			0.39	0	0			1.95	0.40445	-1.8626			1.95	5.6656	-1.3201
	0.041666	0.69856			0.041666	0.47534			0.041666	0.14951			2	1.3164	1.7269			0.4	0	0			2	0.38912	-2.0465			2	5.7566	-1.2062
	0.042708	1.2812			0.042708	1.7039			0.042708	-0.083854			2.05	1.337	1.7788			0.41	0	0			2.05	0.42375	-2.1472			2.05	5.8212	-1.1782
	0.04375	0.70427			0.04375	-3.9433			0.04375	-0.093498			2.1	1.3136	1.7331			0.42	0	0			2.1	0.43394	-2.1634			2.1	6.1986	-1.026
	0.044791	-5.5911			0.044791	-1.4904			0.044791	0.36339			2.15	1.2997	1.7119			0.43	0	0			2.15	0.39339	-2.0207			2.15	6.3622	-0.84469
	0.045833	-0.21693			0.045833	3.2819			0.045833	-0.012173			2.2	1.2903	1.6535			0.44	0	0			2.2	0.4738	-1.8872			2.2	6.5708	-0.67262
	0.046875	2.5307			0.046875	3.8432			0.046875	-0.15126			2.25	1.2733	1.6066			0.45	0	0			2.25	0.44465	-1.8959			2.25	6.7665	-0.38429
	0.047916	2.9723			0.047916	-4.4521			0.047916	-0.29193			2.3	1.2497	1.7022			0.46	0	0			2.3	0.34161	-1.8899			2.3	6.8327	0.1639
	0.048958	-0.40601			0.048958	-3.1576			0.048958	0.27298			2.35	1.2662	1.7798			0.47	0	0			2.35	0.30489	-1.9118			2.35	6.7697	0.96886
	0.05	-2.4165			0.05	2.7948			0.05	0.5776			2.4	1.2949	1.7461			0.48	0	0			2.4	0.30963	-1.954			2.4	6.9832	1.8872
	0.051041	1.7547			0.051041	0.27905			0.051041	-0.048713			2.45	1.3098	1.6318			0.49	0	0			2.45	0.29542	-2.0231			2.45	7.1283	2.6235
	0.052083	1.76			0.052083	9.8942			0.052083	0.13438			2.5	1.3053	1.5278			0.5	0	0			2.5	0.32928	-1.8912			2.5	7.203	3.2213
	0.053125	-2.3282			0.053125	-9.975			0.053125	0.15008			2.55	1.3101	1.5338			0.51	0	0			2.55	0.4226	-1.7767			2.55	7.3069	3.676
	0.054166	4.4129			0.054166	8.9193			0.054166	-0.51614			2.6	1.2978	1.5876			0.52	0	0			2.6	0.45681	-1.614			2.6	7.6022	3.7906
	0.055208	-0.66107			0.055208	-6.0428			0.055208	0.36293			2.65	1.2981	1.7205			0.53	0	0			2.65	0.36452	-1.4468			2.65	7.7114	3.7169
	0.05625	-4.9007			0.05625	2.2725			0.05625	-0.13977			2.7	1.3	1.7098			0.54	0	0			2.7	0.26007	-1.2602			2.7	7.7525	3.5715
	0.057291	5.3041			0.057291	-0.24328			0.057291	-0.30448			2.75	1.2847	1.6651			0.55	0	0			2.75	0.15793	-1.2294			2.75	7.7179	3.3316
	0.058333	-2.0261			0.058333	-1.0549			0.058333	-0.28961			2.8	1.2943	1.704			0.56	0	0			2.8	0.04782	-1.3326			2.8	7.6624	2.8632
	0.059375	3.3506			0.059375	-1.4281			0.059375	0.29455			2.85	1.3105	1.6608			0.57	0	0			2.85	-0.087973	-1.4571			2.85	7.489	2.4271
	0.060416	1.3156			0.060416	0.58115			0.060416	-0.28537			2.9	1.3009	1.6567			0.58	0	0			2.9	-0.14244	-1.4813			2.9	7.6031	2.0206
	0.061458	-1.2011			0.061458	1.6334			0.061458	0.086898			2.95	1.3075	1.621			0.59	0	0			2.95	-0.24396	-1.4985			2.95	8.0379	1.8331
	0.0625	-1.4972			0.0625	0.52602			0.0625	-0.4534			3	1.3214	1.5975			0.6	0	0			3	-0.41461	-1.4934			3	8.3309	2.1182
	0.063541	1.1143			0.063541	1.1147			0.063541	0.013755			3.05	1.3508	1.5926			0.61	0	0			3.05	-0.58204	-1.2915			3.05	8.5092	2.7082
	0.064583	-1.2957			0.064583	1.1804			0.064583	0.39181			3.1	1.3655	1.6933			0.62	0	0			3.1	-0.66823	-1.1647			3.1	7.3904	3.0396
	0.065625	1.4057			0.065625	-0.5821			0.065625	0.39158			3.15	1.3438	1.5846			0.63	0	0			3.15	-0.63345	-1.283			3.15	6.14	3.2749
	0.066666	-0.2405			0.066666	-0.57641			0.066666	-0.23408			3.2	1.3229	1.6147			0.64	0	0			3.2	-0.55634	-1.5819			3.2	4.5974	3.5531
	0.067708	-2.4118			0.067708	-4.0587			0.067708	0.031783			3.25	1.3082	1.6266			0.65	0	0			3.25	-0.51495	-1.8155			3.25	3.1262	3.2313
	0.06875	1.9338			0.06875	1.5333			0.06875	-0.4918			3.3	1.3133	1.7463			0.66	0	0			3.3	-0.59145	-2.0737			3.3	1.7287	2.9357
	0.069791	1.3423			0.069791	-3.6671			0.069791	0.63036			3.35	1.3507	1.7104			0.67	0	0			3.35	-0.70825	-2.2385			3.35	1.7197	2.8936
	0.070833	-2.2038			0.070833	-2.452			0.070833	-0.15272			3.4	1.3781	1.6664			0.68	0	0			3.4	-0.84301	-2.3335			3.4	1.8129	2.6453
	0.071875	1.7071			0.071875	3.9633			0.071875	-0.2381			3.45	1.3561	1.7057			0.69	0	0			3.45	-0.95992	-2.264			3.45	1.9585	2.3685
	0.072916	0.2821			0.072916	0.11708			0.072916	-0.28317			3.5	1.3511	1.7581			0.7	0	0			3.5	-0.9434	-2.3555			3.5	2.3947	2.3316
	0.073958	0.57468			0.073958	-0.29375			0.073958	0.36124			3.55	1.3563	1.7883			0.71	0	0			3.55	-0.78917	-2.6609			3.55	2.5783	1.9882
	0.075	0.4832			0.075	2.4638			0.075	-0.067088			3.6	1.3722	1.8264			0.72	0	0			3.6	-0.57807	-2.7802			3.6	2.7382	1.7866
	0.076041	-0.55649			0.076041	2.4326			0.076041	0.27567			3.65	1.3536	1.8969			0.73	0	0			3.65	-0.41989	-2.7624			3.65	2.6885	2.0531
	0.077083	0.21413			0.077083	-2.049			0.077083	-0.54297			3.7	1.3335	1.9041			0.74	0	0			3.7	-0.22941	-2.9088			3.7	2.5339	2.011
	0.078125	0.36055			0.078125	-5.3445			0.078125	0.074098			3.75	1.3655	1.874			0.75	0	0			3.75	-0.13576	-2.9353			3.75	2.246	1.9445
	0.079166	0.27943			0.079166	-1.7251			0.079166	-0.23932			3.8	1.3326	2.0037			0.76	0	0			3.8	-0.22079	-2.8699			3.8	2.2491	2.1586
	0.080208	0.50419			0.080208	-4.2894			0.080208	0.62866			3.85	1.3279	1.9112			0.77	0	0			3.85	-0.39058	-2.985			3.85	1.8672	2.4966
	0.08125	0.82639			0.08125	1.3948			0.08125	-0.42543			3.9	1.3465	1.9727			0.78	0	0			3.9	-0.59244	-3.0354			3.9	1.6489	2.4973
	0.082291	0.44371			0.082291	-1.1238			0.082291	-0.35795			3.95	1.3476	1.9556			0.79	0	0			3.95	-0.79779	-2.9764			3.95	1.6727	2.2475
	0.083333	0.50909			0.083333	-3.8861			0.083333	-0.60612			4	1.3017	1.9256			0.8	0	0			4	-0.90717	-3.1073			4	1.5899	1.8957
	0.084375	0.0097683			0.084375	3.7432			0.084375	-0.37288			4.05	1.2896	1.9595			0.81	0	0			4.05	-0.83451	-3.106			4.05	1.457	1.319
	0.085416	-1.0112			0.085416	-2.2882			0.085416	0.27069			4.1	1.2985	1.9928			0.82	0	0			4.1	-0.68425	-3.1072			4.1	1.5792	0.91176
	0.086458	-1.6277			0.086458	-1.8107			0.086458	-0.75577			4.15	1.3075	1.9895			0.83	0	0			4.15	-0.49442	-3.1639			4.15	1.6944	1.153
	0.0875	-1.3646			0.0875	2.395			0.0875	-0.67583			4.2	1.3215	1.9694			0.84	0.0070909	0.049029			4.2	-0.2911	-3.1892			4.2	1.7205	2.4361
	0.088541	0.32107			0.088541	-2.6701			0.088541	0.33933			4.25	1.3354	1.9204			0.85	0.017727	0.12257			4.25	-0.074779	-3.1446			4.25	1.5484	3.537
	0.089583	1.8499			0.089583	0.76028			0.089583	0.1441			4.3	1.3612	1.9504			0.86	0.028364	0.19611			4.3	0.095001	-3.2665			4.3	1.4223	4.7702
	0.090625	-0.38194			0.090625	-1.838			0.090625	-0.28705			4.35	1.3953	1.9755			0.87	0.039	0.26966			4.35	0.24606	-3.4197			4.35	1.325	5.008
	0.091666	-1.6681			0.091666	-1.084			0.091666	0.1461			4.4	1.3564	1.971			0.88	0.049636	0.3432			4.4	0.32318	-3.7872			4.4	1.2124	4.3534
	0.092708	2.3823			0.092708	0.47093			0.092708	-0.33824			4.45	1.3614	1.9617			0.89	0.060273	0.41674			4.45	0.27838	-4.0199			4.45	0.97076	3.4925
	0.09375	-5.3347			0.09375	-2.9357			0.09375	0.92267			4.5	1.3977	2.0546			0.9	0.070909	0.49029			4.5	0.16032	-4.0036			4.5	0.88447	3.0706
	0.094791	0.50288			0.094791	-1.1471			0.094791	0.29219			4.55	1.4093	2.0178			0.91	0.081545	0.56383			4.55	0.011439	-3.9493			4.55	0.72861	2.5514
	0.095833	-2.5061			0.095833	-0.12289			0.095833	0.16185			4.6	1.408	2.1055			0.92	0.092182	0.63737			4.6	-0.23859	-3.9192			4.6	0.57766	2.0798
	0.096875	0.83377			0.096875	-1.7014			0.096875	0.36219			4.65	1.3916	2.1259			0.93	0.10282	0.71091			4.65	-0.55914	-3.7414			4.65	0.35432	2.1474
	0.097916	5.4609			0.097916	1.4296			0.097916	-2.2209			4.7	1.385	1.9948			0.94	0.11345	0.78446			4.7	-0.76998	-3.5956			4.7	0.1204	2.0153
	0.098958	-2.8583			0.098958	-0.96945			0.098958	-0.40079			4.75	1.4011	1.9734			0.95	0.12409	0.858			4.75	-0.90323	-3.5748			4.75	-0.26425	1.9802
	0.1	2.045			0.1	-1.3402			0.1	1.5495			4.8	1.4071	2.0406			0.96	0.13473	0.93154			4.8	-0.94891	-3.3666			4.8	-0.63294	2.3822
	0.10104	-1.3827			0.10104	0.20177			0.10104	1.1463			4.85	1.4241	2.1108			0.97	0.14536	1.0051			4.85	-0.83216	-3.2381			4.85	-0.99723	2.894
	0.10208	-1.6482			0.10208	-1.8585			0.10208	-0.68212			4.9	1.4144	2.1791			0.98	0.156	1.0786			4.9	-0.57144	-3.3045			4.9	-1.2706	3.5059
	0.10312	-0.24543			0.10312	-0.25205			0.10312	-0.16362			4.95	1.3705	2.1187			0.99	0.16664	1.1522			4.95	-0.36219	-3.3795			4.95	-1.5478	3.9602
	0.10417	3.8593			0.10417	-0.44515			0.10417	-0.080212			5	1.3841	2.1943			1	0.17727	1.2257			5	-0.24309	-3.4069			5	-1.6681	3.9155
	0.10521	-5.2373			0.10521	-0.28276			0.10521	0.56386			5.05	1.4017	2.1994			1.01	0.18791	1.2993			5.05	-0.17855	-3.5473			5.05	-1.6432	3.3121
	0.10625	-0.11285			0.10625	-1.2544			0.10625	2.5698			5.1	1.3959	2.2724			1.02	0.19855	1.3728			5.1	-0.11717	-3.5375			5.1	-1.6675	2.8557
	0.10729	3.8867			0.10729	0.50421			0.10729	0.90527			5.15	1.4105	2.1623			1.03	0.20918	1.4463			5.15	-0.14501	-3.4215			5.15	-1.7854	2.4133
	0.10833	0.80928			0.10833	-0.8545			0.10833	1.8261			5.2	1.3607	2.0268			1.04	0.21982	1.5199			5.2	-0.12386	-3.3924			5.2	-1.8325	1.9754
	0.10937	-3.2808			0.10937	-0.61246			0.10937	1.3823			5.25	1.3451	2.0552			1.05	0.23045	1.5934			5.25	-0.055497	-3.3868			5.25	-1.9021	1.7693
	0.11042	8.9366			0.11042	1.4635			0.11042	4.0654			5.3	1.3103	2.1621			1.06	0.24109	1.667			5.3	0.057119	-3.3467			5.3	-1.9334	2.0387
	0.11146	-5.2774			0.11146	-0.21036			0.11146	-1.5063			5.35	1.3295	2.1245			1.07	0.25173	1.7405			5.35	0.058867	-3.3593			5.35	-1.5805	2.9726
	0.1125	0.43624			0.1125	0.054336			0.1125	3.6267			5.4	1.401	2.0836			1.08	0.26236	1.8141			5.4	0.18088	-3.3703			5.4	-0.88269	3.387
	0.11354	6.5932			0.11354	-0.077711			0.11354	6.4913			5.45	1.4207	2.0476			1.09	0.273	1.8876			5.45	0.31077	-3.4178			5.45	-0.11315	3.0371
	0.11458	-12.625			0.11458	0.027846			0.11458	1.7675			5.5	1.3454	2.0542			1.1	0.28364	1.9611			5.5	0.44722	-3.7101			5.5	0.39979	2.4676
	0.11562	3.2052			0.11562	-0.288			0.11562	-0.92324			5.55	1.2917	1.9852			1.11	0.29427	2.0347			5.55	0.51604	-4.1395			5.55	0.24309	1.5513
	0.11667	-1.3243			0.11667	-0.65203			0.11667	-2.3676			5.6	1.2906	1.9901			1.12	0.30491	2.1082			5.6	0.56415	-4.4917			5.6	-0.30713	0.47201
	0.11771	2.1781			0.11771	-0.42515			0.11771	11.199			5.65	1.324	2.1266			1.13	0.31555	2.1818			5.65	0.55435	-4.6588			5.65	-1.0637	-0.14046
	0.11875	-0.60157			0.11875	0.10422			0.11875	18.359			5.7	1.3492	2.1819			1.14	0.32618	2.2553			5.7	0.51377	-4.669			5.7	-1.8199	0.1484
	0.11979	0.41609			0.11979	-0.43382			0.11979	-12.304			5.75	1.3286	2.1549			1.15	0.33682	2.3289			5.75	0.40907	-4.2873			5.75	-2.2339	0.6586
	0.12083	-3.4362			0.12083	0.76381			0.12083	8.7961			5.8	1.3212	2.0407			1.16	0.34745	2.4024			5.8	0.27766	-4.0661			5.8	-2.1284	1.2309
	0.12187	0.16398			0.12187	0.27994			0.12187	-7.2839			5.85	1.3208	1.9971			1.17	0.35809	2.4759			5.85	0.21092	-4.0794			5.85	-1.977	1.7849
	0.12292	1.3486			0.12292	1.3475			0.12292	9.1219			5.9	1.3473	2.0006			1.18	0.36873	2.5495			5.9	0.18806	-4.1314			5.9	-1.9171	2.0881
	0.12396	-2.8284			0.12396	1.9037			0.12396	-1.2894			5.95	1.3457	2.0567			1.19	0.37936	2.623			5.95	0.23319	-4.1157			5.95	-1.9649	2.7484
	0.125	-0.35983			0.125	-2.5149			0.125	-0.85643			6	1.3261	2.1824			1.2	0.39	2.6966			6	0.27415	-4.2901			6	-1.9859	3.2913
	0.12604	-1.6032			0.12604	-4.9025			0.12604	1.9785			6.05	1.3091	2.206			1.21	0.40064	2.7701			6.05	0.28619	-4.3393			6.05	-1.9708	3.6215
	0.12708	3.1064			0.12708	-1.9209			0.12708	-1.9327			6.1	1.3519	2.1749			1.22	0.41127	2.8437			6.1	0.34996	-4.2276			6.1	-2.0137	4.0025
	0.12812	-0.71926			0.12812	2.3115			0.12812	1.9071			6.15	1.3864	2.2289			1.23	0.42191	2.9172			6.15	0.37556	-4.1541			6.15	-2.0383	4.7457
	0.12917	5.8443			0.12917	-3.8006			0.12917	-3.8801			6.2	1.3545	2.2041			1.24	0.43255	2.9907			6.2	0.32695	-4.1554			6.2	-1.9765	4.5765
	0.13021	-2.039			0.13021	-5.2035			0.13021	1.4232			6.25	1.3397	2.1961			1.25	0.44318	3.0643			6.25	0.38313	-4.0664			6.25	-1.9202	4.4879
	0.13125	0.47324			0.13125	2.1475			0.13125	1.3154			6.3	1.3193	2.2249			1.26	0.45382	3.1378			6.3	0.46305	-3.8442			6.3	-1.8141	4.5327
	0.13229	-2.9381			0.13229	0.92729			0.13229	-1.6302			6.35	1.3381	2.123			1.27	0.46445	3.2114			6.35	0.4755	-3.6871			6.35	-1.597	4.2491
	0.13333	-2.4281			0.13333	3.0085			0.13333	3.0913			6.4	1.354	2.036			1.28	0.47509	3.2849			6.4	0.47653	-3.6091			6.4	-1.3603	3.8245
	0.13437	2.6185			0.13437	-3.9264			0.13437	0.3346			6.45	1.3679	2.0555			1.29	0.48573	3.3585			6.45	0.44149	-3.4588			6.45	-1.2683	4.0932
	0.13542	-2.5571			0.13542	3.0167			0.13542	-1.5391			6.5	1.3306	2.078			1.3	0.49636	3.432			6.5	0.28878	-3.4006			6.5	-1.3339	4.3562
	0.13646	-1.6781			0.13646	-1.7214			0.13646	3.6745			6.55	1.2988	1.9543			1.31	0.507	3.5055			6.55	0.17802	-3.558			6.55	-1.541	4.4231
	0.1375	1.6869			0.1375	-2.2916			0.1375	-0.78479			6.6	1.3193	2.0727			1.32	0.51764	3.5791			6.6	0.12819	-3.4769			6.6	-1.704	4.5638
	0.13854	-1.1172			0.13854	-1.6219			0.13854	-0.88877			6.65	1.3282	2.2966			1.33	0.52827	3.6526			6.65	0.035808	-3.3522			6.65	-1.8055	4.191
	0.13958	-3.4935			0.13958	-2.1831			0.13958	3.3062			6.7	1.3099	2.156			1.34	0.53891	3.7262			6.7	-0.073803	-3.6491			6.7	-1.9086	3.2918
	0.14062	0.47863			0.14062	0.13631			0.14062	-4.7322			6.75	1.2838	2.0236			1.35	0.54955	3.7997			6.75	-0.18099	-3.9263			6.75	-1.8756	2.6493
	0.14167	-0.90983			0.14167	1.9505			0.14167	-0.55993			6.8	1.2546	2.086			1.36	0.56018	3.8733			6.8	-0.30321	-3.9392			6.8	-1.6429	2.006
	0.14271	-1.371			0.14271	0.3558			0.14271	4.2186			6.85	1.2615	2.1706			1.37	0.57082	3.9468			6.85	-0.46478	-4.0236			6.85	-1.4294	0.96225
	0.14375	-0.54319			0.14375	1.3452			0.14375	-2.6457			6.9	1.3101	2.0665			1.38	0.58145	4.0203			6.9	-0.55086	-4.1748			6.9	-1.2242	0.15943
	0.14479	-0.2484			0.14479	0.29615			0.14479	0.12184			6.95	1.3665	1.9304			1.39	0.59209	4.0939			6.95	-0.63622	-3.9812			6.95	-1.1354	0.14695
	0.14583	2.701			0.14583	0.58896			0.14583	5.7379			7	1.3948	2.0308			1.4	0.60273	4.1674			7	-0.54173	-3.8747			7	-1.1054	-0.034241
	0.14687	-3.7422			0.14687	2.2289			0.14687	-3.7518			7.05	1.3777	2.1142			1.41	0.61336	4.241			7.05	-0.28267	-3.9106			7.05	-1.1954	-0.069979
	0.14792	1.0182			0.14792	0.14662			0.14792	0.12283			7.1	1.3908	2.2215			1.42	0.624	4.3145			7.1	0.0050297	-4.044			7.1	-1.2525	0.14138
	0.14896	3.9734			0.14896	0.82773			0.14896	2.3731			7.15	1.3605	2.2486			1.43	0.63464	4.3881			7.15	0.19132	-4.1365			7.15	-1.2137	0.51202
	0.15	-1.2455			0.15	-1.741			0.15	-1.9717			7.2	1.3048	2.2228			1.44	0.64527	4.4616			7.2	0.39691	-4.4869			7.2	-0.78602	0.36426
	0.15104	1.8269			0.15104	-1.9705			0.15104	6.6744			7.25	1.2772	2.2061			1.45	0.65591	4.5351			7.25	0.46717	-4.8597			7.25	-0.53158	0.24011
	0.15208	-0.87964			0.15208	-1.4654			0.15208	0.13897			7.3	1.2899	2.2791			1.46	0.66655	4.6087			7.3	0.32043	-5.1935			7.3	-0.34324	0.21891
	0.15312	-1.256			0.15312	-2.2792			0.15312	1.1903			7.35	1.3109	2.3047			1.47	0.67718	4.6822			7.35	0.10931	-5.3335			7.35	-0.28064	0.35455
	0.15417	1.9006			0.15417	2.2758			0.15417	5.8807			7.4	1.3227	2.2676			1.48	0.68782	4.7558			7.4	0.0090677	-5.4402			7.4	-0.41371	0.82713
	0.15521	-1.9003			0.15521	-2.7587			0.15521	-9.5486			7.45	1.3317	2.0756			1.49	0.69845	4.8293			7.45	-0.047856	-5.3563			7.45	-0.83565	1.3764
	0.15625	-3.1155			0.15625	-2.5024			0.15625	-1.8583			7.5	1.3242	2.0781			1.5	0.70909	4.9029			7.5	-0.11408	-5.1281			7.5	-1.0374	1.6437
	0.15729	3.3315			0.15729	-5.7361			0.15729	3.1065			7.55	1.3125	2.1477			1.51	0.72177	4.9044			7.55	-0.09555	-4.8352			7.55	-1.0907	1.7446
	0.15833	-2.4628			0.15833	-4.3878			0.15833	-2.0028			7.6	1.3768	2.2029			1.52	0.73445	4.9059			7.6	0.023218	-4.7559			7.6	-1.1317	1.7197
	0.15937	2.6672			0.15937	7.7357			0.15937	4.8855			7.65	1.424	2.3228			1.53	0.74714	4.9075			7.65	0.22532	-4.8486			7.65	-1.1122	1.5844
	0.16042	-0.73681			0.16042	2.1734			0.16042	-6.0031			7.7	1.4365	2.3856			1.54	0.75982	4.909			7.7	0.46786	-4.9722			7.7	-1.02	1.27
	0.16146	-1.2774			0.16146	-6.3461			0.16146	2.0574			7.75	1.397	2.3367			1.55	0.7725	4.9106			7.75	0.80566	-5.088			7.75	-0.56698	0.98267
	0.1625	3.673			0.1625	-0.88387			0.1625	-3.6154			7.8	1.3531	2.2623			1.56	0.78518	4.9121			7.8	1.0015	-5.3166			7.8	-0.31841	0.68782
	0.16354	-5.035			0.16354	-1.9081			0.16354	-0.68126			7.85	1.3914	2.1311			1.57	0.79786	4.9137			7.85	1.1287	-5.5141			7.85	-0.47754	0.74765
	0.16458	-3.3742			0.16458	-0.96619			0.16458	2.6649			7.9	1.3973	2.1484			1.58	0.81055	4.9152			7.9	1.1738	-5.5052			7.9	-0.48505	0.38651
	0.16562	2.1292			0.16562	2.0853			0.16562	-4.1605			7.95	1.3643	2.1727			1.59	0.82323	4.9167			7.95	1.1052	-5.5911			7.95	-0.53462	-0.13708
	0.16667	0.10727			0.16667	-3.6944			0.16667	3.7007			8	1.3635	2.2026			1.6	0.83591	4.9183			8	1.0581	-5.7541			8	-1.0446	-0.50551
	0.16771	1.4221			0.16771	-3.1314			0.16771	1.3028			8.05	1.3743	2.2421			1.61	0.84859	4.9198			8.05	1.1043	-5.8887			8.05	-1.3161	-0.26318
	0.16875	1.864			0.16875	0.78075			0.16875	-2.3152			8.1	1.3895	2.205			1.62	0.86127	4.9214			8.1	1.1723	-5.9935			8.1	-1.1961	0.11728
	0.16979	-6.8386			0.16979	1.1635			0.16979	3.3182			8.15	1.3936	2.3823			1.63	0.87395	4.9229			8.15	1.1317	-6.1075			8.15	-1.2936	0.50683
	0.17083	10.424			0.17083	-1.89			0.17083	-1.3309			8.2	1.3556	2.2219			1.64	0.88664	4.9245			8.2	1.2011	-6.0976			8.2	-1.1199	0.98771
	0.17187	-1.5622			0.17187	-0.67836			0.17187	0.54502			8.25	1.3971	2.162			1.65	0.89932	4.926			8.25	1.1722	-6.184			8.25	-0.97192	1.67
	0.17292	-0.40883			0.17292	-0.10598			0.17292	1.9598			8.3	1.3549	2.2767			1.66	0.912	4.9275			8.3	1.1612	-6.0383			8.3	-1.0077	2.9048
	0.17396	-1.6472			0.17396	0.89833			0.17396	0.6446			8.35	1.3994	2.444			1.67	0.92468	4.9291			8.35	1.1534	-5.7253			8.35	-1.0261	4.0193
	0.175	2.7335			0.175	-0.17758			0.175	-2.2933			8.4	1.3799	2.277			1.68	0.93736	4.9306			8.4	1.1809	-5.5482			8.4	-1.0244	4.2152
	0.17604	-3.3579			0.17604	1.9569			0.17604	1.1976			8.45	1.3571	2.2079			1.69	0.95005	4.9322			8.45	1.2048	-5.4889			8.45	-1.2148	4.3122
	0.17708	1.5748			0.17708	-0.59526			0.17708	-2.2702			8.5	1.3807	2.3292			1.7	0.96273	4.9337			8.5	1.1654	-5.3358			8.5	-1.2494	3.6949
	0.17812	2.0153			0.17812	-0.70688			0.17812	-0.0031192			8.55	1.4376	2.1977			1.71	0.97541	4.9353			8.55	1.0899	-5.3978			8.55	-1.1965	2.036
	0.17917	0.50669			0.17917	0.097738			0.17917	0.39026			8.6	1.4472	2.1307			1.72	0.98809	4.9368			8.6	0.98303	-5.637			8.6	-1.0565	0.075433
	0.18021	-0.77781			0.18021	0.037316			0.18021	0.4383			8.65	1.4074	2.2066			1.73	1.0008	4.9383			8.65	0.92136	-5.52			8.65	-0.90596	-0.55731
	0.18125	3.6			0.18125	0.34409			0.18125	-2.5965			8.7	1.3849	2.2357			1.74	1.0135	4.9399			8.7	0.80007	-5.2433			8.7	-0.7818	-0.79597
	0.18229	-5.2259			0.18229	-0.15014			0.18229	3.3828			8.75	1.3835	2.2803			1.75	1.0261	4.9414			8.75	0.83639	-5.0278			8.75	-0.69768	-0.60109
	0.18333	2.3921			0.18333	-0.32355			0.18333	-3.2121			8.8	1.3695	2.3499			1.76	1.0388	4.943			8.8	0.90943	-4.8676			8.8	-0.69205	-0.29699
	0.18437	-1.5994			0.18437	-0.26266			0.18437	1.2926			8.85	1.3424	2.3731			1.77	1.0515	4.9445			8.85	0.9245	-4.8208			8.85	-0.73183	0.20322
	0.18542	1.0775			0.18542	1.1729			0.18542	2.8274			8.9	1.3377	2.3379			1.78	1.0642	4.9461			8.9	0.98834	-4.9884			8.9	-0.78443	0.50451
	0.18646	0.55177			0.18646	0.075379			0.18646	0.16347			8.95	1.3894	2.2848			1.79	1.0769	4.9476			8.95	0.98314	-5.0062			8.95	-0.91966	0.74268
	0.1875	-0.38569			0.1875	-0.34404			0.1875	-3.0095			9	1.326	2.0979			1.8	1.0895	4.9491			9	0.77837	-4.971			9	-1.0632	0.97795
	0.18854	1.4919			0.18854	0.057774			0.18854	4.4532			9.05	1.2942	2.0006			1.81	1.1022	4.9507			9.05	0.53714	-4.8381			9.05	-1.3212	1.9682
	0.18958	-0.062555			0.18958	0.27283			0.18958	-5.116			9.1	1.3637	2.2156			1.82	1.1149	4.9522			9.1	0.33822	-4.8327			9.1	-1.7132	3.2156
	0.19062	-1.6524			0.19062	-0.69874			0.19062	3.853			9.15	1.4025	2.1871			1.83	1.1276	4.9538			9.15	0.10009	-5.0298			9.15	-2.0666	4.183
	0.19167	1.9174			0.19167	0.87384			0.19167	0.072925			9.2	1.4222	2.2814			1.84	1.1403	4.9553			9.2	-0.078089	-5.411			9.2	-2.2486	4.7807
	0.19271	-1.5238			0.19271	-0.44052			0.19271	-3.6126			9.25	1.4163	2.3359			1.85	1.153	4.9569			9.25	-0.16808	-5.7969			9.25	-2.2154	5.3445
	0.19375	-0.21649			0.19375	0.94609			0.19375	3.9017			9.3	1.4273	2.3514			1.86	1.1656	4.9584			9.3	-0.28811	-6.1483			9.3	-2.08	4.9891
	0.19479	0.29799			0.19479	-0.063132			0.19479	-3.734			9.35	1.4299	2.4815			1.87	1.1783	4.9599			9.35	-0.37234	-6.116			9.35	-1.9666	4.1799
	0.19583	-0.73945			0.19583	-0.092011			0.19583	3.1443			9.4	1.3807	2.4299			1.88	1.191	4.9615			9.4	-0.43563	-6.1441			9.4	-1.902	3.2499
	0.19687	1.05			0.19687	0.85961			0.19687	3.3172			9.45	1.3533	2.2999			1.89	1.2037	4.963			9.45	-0.47844	-6.3811			9.45	-1.821	2.6565
	0.19792	-1.7701			0.19792	-0.40798			0.19792	-3.9478			9.5	1.3571	2.3763			1.9	1.2164	4.9646			9.5	-0.48263	-6.4552			9.5	-1.8935	2.5404
	0.19896	-0.037233			0.19896	-0.17209			0.19896	3.3098			9.55	1.3637	2.3924			1.91	1.229	4.9661			9.55	-0.45241	-6.6287			9.55	-1.7947	2.5632
	0.2	1.802			0.2	-0.032002			0.2	1.1845			9.6	1.3449	2.4854			1.92	1.2417	4.9677			9.6	-0.47294	-6.9446			9.6	-1.6251	2.4441
	0.20104	0.71628			0.20104	-0.42892			0.20104	-9.4571			9.65	1.3507	2.486			1.93	1.2544	4.9692			9.65	-0.49377	-7.199			9.65	-1.5157	2.1658
	0.20208	-0.69577			0.20208	0.3049			0.20208	-0.26697			9.7	1.4057	2.3336			1.94	1.2671	4.9707			9.7	-0.43418	-7.0578			9.7	-1.5361	1.681
	0.20312	2.6213			0.20312	-0.3307			0.20312	3.9535			9.75	1.4155	2.3447			1.95	1.2798	4.9723			9.75	-0.3232	-6.8977			9.75	-1.6709	1.0342
	0.20417	-1.2353			0.20417	-0.019393			0.20417	3.4991			9.8	1.4322	2.2525			1.96	1.2925	4.9738			9.8	-0.23857	-6.6153			9.8	-1.8754	0.57652
	0.20521	1.3675			0.20521	-0.083357			0.20521	-10.062			9.85	1.4289	2.2618			1.97	1.3051	4.9754			9.85	-0.16149	-6.5627			9.85	-2.094	0.61767
	0.20625	0.13571			0.20625	0.11516			0.20625	3.2449			9.9	1.4418	2.3557			1.98	1.3178	4.9769			9.9	-0.11788	-6.4443			9.9	-2.1068	0.97491
	0.20729	-0.63712			0.20729	-0.51918			0.20729	3.1009			9.95	1.4487	2.585			1.99	1.3305	4.9785			9.95	-0.11979	-6.5891			9.95	-1.9766	1.3238
	0.20833	-1.3721			0.20833	-0.2253			0.20833	-7.9029			10	1.4374	2.5384			2	1.3432	4.98			10	-0.16999	-7.0016			10	-1.8864	1.368
	0.20937	-4.8815			0.20937	-0.72112			0.20937	2.5987			10.05	1.4477	2.4766			2.01	1.3559	4.9815			10.05	-0.16182	-7.5377			10.05	-1.8952	1.3963
	0.21042	1.452			0.21042	-1.6039			0.21042	-0.12984			10.1	1.4774	2.5863			2.02	1.3685	4.9831			10.1	-0.068055	-7.8989			10.1	-1.7507	1.2327
	0.21146	2.5809			0.21146	-2.3509			0.21146	0.88787			10.15	1.4923	2.6124			2.03	1.3812	4.9846			10.15	0.10591	-8.1532			10.15	-1.7348	1.185
	0.2125	0.79698			0.2125	1.5983			0.2125	-1.1758			10.2	1.45	2.6804			2.04	1.3939	4.9862			10.2	0.27082	-8.2239			10.2	-1.9658	1.0334
	0.21354	-2.0935			0.21354	-1.9093			0.21354	-0.20889			10.25	1.3894	2.6494			2.05	1.4066	4.9877			10.25	0.43482	-7.9439			10.25	-2.1671	1.4492
	0.21458	-6.4421			0.21458	-0.18			0.21458	0.38866			10.3	1.3979	2.556			2.06	1.4193	4.9893			10.3	0.63713	-7.6194			10.3	-2.3411	1.3888
	0.21562	-1.1902			0.21562	-4.205			0.21562	1.0085			10.35	1.42	2.5081			2.07	1.432	4.9908			10.35	0.73728	-7.422			10.35	-2.5985	0.92211
	0.21667	0.26455			0.21667	-7.4293			0.21667	0.76926			10.4	1.4362	2.4602			2.08	1.4446	4.9923			10.4	0.67567	-7.255			10.4	-2.702	1.1175
	0.21771	-3.7536			0.21771	-4.885			0.21771	-0.50347			10.45	1.4185	2.4049			2.09	1.4573	4.9939			10.45	0.56339	-7.0422			10.45	-2.4868	2.3854
	0.21875	2.8132			0.21875	-4.2742			0.21875	-0.93315			10.5	1.3588	2.4547			2.1	1.47	4.9954			10.5	0.4238	-6.9559			10.5	-2.1432	3.3389
	0.21979	1.8922			0.21979	6.2949			0.21979	0.085594			10.55	1.3892	2.4792			2.11	1.4827	4.997			10.55	0.23979	-6.8247			10.55	-1.6632	3.7863
	0.22083	-5.3968			0.22083	-11.193			0.22083	-0.17101			10.6	1.413	2.4416			2.12	1.4954	4.9985			10.6	0.020146	-6.7331			10.6	-1.296	4.4937
	0.22187	4.2703			0.22187	4.2432			0.22187	-0.063837			10.65	1.4258	2.3431			2.13	1.508	5.0001			10.65	-0.13319	-6.6934			10.65	-1.2064	4.9597
	0.22292	3.6982			0.22292	11.546			0.22292	-0.060117			10.7	1.4519	2.3915			2.14	1.5207	5.0016			10.7	-0.21113	-6.7047			10.7	-1.345	4.6422
	0.22396	1.0806			0.22396	-5.7737			0.22396	0.06655			10.75	1.4465	2.4545			2.15	1.5334	5.0031			10.75	-0.2295	-6.7157			10.75	-1.5031	4.4884
	0.225	-5.2381			0.225	6.1406			0.225	-0.18397			10.8	1.4418	2.5242			2.16	1.5461	5.0047			10.8	-0.22387	-6.8932			10.8	-1.7584	5.1868
	0.22604	5.1019			0.22604	-7.5195			0.22604	0.036203			10.85	1.4588	2.4738			2.17	1.5558	5.0033			10.85	-0.19715	-6.8441			10.85	-1.9395	5.6129
	0.22708	-2.1461			0.22708	0.51725			0.22708	0.31876			10.9	1.4828	2.3593			2.18	1.5595	4.9961			10.9	-0.14676	-6.7209			10.9	-2.0046	6.9176
	0.22812	-3.9025			0.22812	1.6303			0.22812	0.12194			10.95	1.4951	2.326			2.19	1.5631	4.9889			10.95	-0.17131	-6.8621			10.95	-2.0007	9.1433
	0.22917	3.7499			0.22917	-8.49			0.22917	-0.60625			11	1.4662	2.3401			2.2	1.5668	4.9817			11	-0.18097	-6.9685			11	-2.0804	8.3027
	0.23021	-8.3414			0.23021	6.5016			0.23021	-0.020523			11.05	1.4548	2.4324			2.21	1.5705	4.9745			11.05	-0.15368	-6.9859			11.05	-2.1186	7.3548
	0.23125	-0.90132			0.23125	-3.1198			0.23125	-0.17209			11.1	1.4461	2.549			2.22	1.5742	4.9673			11.1	-0.072646	-7.0196			11.1	-2.0923	6.2915
	0.23229	-1.2715			0.23229	-1.2482			0.23229	0.17285			11.15	1.5006	2.4898			2.23	1.5779	4.9601			11.15	-0.025266	-7.0132			11.15	-2.0031	4.1946
	0.23333	5.0487			0.23333	1.725			0.23333	-0.43204			11.2	1.5273	2.3604			2.24	1.5815	4.9529			11.2	0.12649	-6.8046			11.2	-0.82273	0.94504
	0.23437	-4.2757			0.23437	-2.9304			0.23437	-0.14106			11.25	1.5434	2.2177			2.25	1.5852	4.9457			11.25	0.24756	-6.649			11.25	-0.82425	0.53463
	0.23542	0.80239			0.23542	4.1905			0.23542	-0.4196			11.3	1.5156	2.0709			2.26	1.5889	4.9385			11.3	0.32165	-6.4372			11.3	-0.84018	0.6386
	0.23646	-1.0114			0.23646	-1.7079			0.23646	-0.39477			11.35	1.4679	2.0785			2.27	1.5926	4.9313			11.35	0.43844	-6.2902			11.35	-0.94458	0.67049
	0.2375	0.57531			0.2375	-2.1916			0.2375	-0.16217			11.4	1.4379	2.1738			2.28	1.5963	4.9241			11.4	0.61465	-6.2113			11.4	-0.95861	0.27219
	0.23854	0.66407			0.23854	8.5278			0.23854	-0.74566			11.45	1.4715	2.3289			2.29	1.6	4.9169			11.45	0.72479	-6.2133			11.45	-2.0804	0.1697
	0.23958	0.22522			0.23958	-3.5122			0.23958	0.5257			11.5	1.537	2.3485			2.3	1.6036	4.9097			11.5	0.7787	-6.4545			11.5	-2.044	-0.10923
	0.24062	-0.62849			0.24062	1.4555			0.24062	-0.32515			11.55	1.4964	2.3965			2.31	1.6073	4.9025			11.55	0.8387	-6.8211			11.55	-2.0735	-0.94624
	0.24167	-1.6539			0.24167	4.3693			0.24167	0.30891			11.6	1.4514	2.3882			2.32	1.611	4.8953			11.6	0.86035	-7.2785			11.6	-2.0238	-1.3762
	0.24271	-0.63262			0.24271	-6.3464			0.24271	-0.12143			11.65	1.4231	2.3453			2.33	1.6147	4.8881			11.65	0.86602	-7.7457			11.65	-2.0648	-1.2073
	0.24375	-0.2777			0.24375	1.5101			0.24375	-0.38748			11.7	1.3988	2.4034			2.34	1.6184	4.8809			11.7	0.90085	-8.0192			11.7	-2.1005	-1.3729
	0.24479	-0.54117			0.24479	3.1705			0.24479	-0.2399			11.75	1.3742	2.3447			2.35	1.622	4.8737			11.75	0.95196	-8.0365			11.75	-2.0576	-1.5294
	0.24583	0.73235			0.24583	-0.91122			0.24583	-0.22615			11.8	1.3799	2.3148			2.36	1.6257	4.8665			11.8	1.0064	-7.9834			11.8	-2.0113	-1.4667
	0.24687	1.102			0.24687	-1.4629			0.24687	0.28651			11.85	1.4371	2.362			2.37	1.6294	4.8593			11.85	1.094	-7.7564			11.85	-2.0592	-1.5978
	0.24792	0.16811			0.24792	-0.4684			0.24792	-0.38265			11.9	1.41	2.4015			2.38	1.6331	4.8521			11.9	1.1508	-7.4452			11.9	-2.0072	-2.1223
	0.24896	-0.66621			0.24896	-1.593			0.24896	-0.37967			11.95	1.4188	2.3475			2.39	1.6368	4.8449			11.95	1.2643	-7.554			11.95	-2.0584	-2.1736
	0.25	-0.76652			0.25	-0.22603			0.25	-0.020786			12	1.4212	2.3501			2.4	1.6405	4.8377			12	1.2438	-7.8074			12	-2.1209	-2.2198
	0.25104	-1.137			0.25104	3.6509			0.25104	0.11398			12.05	1.4197	2.5634			2.41	1.6441	4.8305			12.05	1.1604	-7.9703			12.05	-2.2407	-2.4215
	0.25208	1.0801			0.25208	-2.4028			0.25208	0.53126			12.1	1.4139	2.537			2.42	1.6478	4.8233			12.1	1.1598	-8.0751			12.1	-2.4088	-2.1885
	0.25312	-0.64795			0.25312	-1.3364			0.25312	0.17058			12.15	1.3923	2.5436			2.43	1.6515	4.8161			12.15	1.2091	-8.1029			12.15	-2.6866	-2.1596
	0.25417	-0.24394			0.25417	-1.8611			0.25417	-0.10945			12.2	1.3602	2.4879			2.44	1.6552	4.8089			12.2	1.175	-7.7922			12.2	-2.8182	-2.3008
	0.25521	-0.60088			0.25521	3.9324			0.25521	0.45564			12.25	1.352	2.4853			2.45	1.6589	4.8017			12.25	1.2119	-7.461			12.25	-2.8789	-2.155
	0.25625	1.6196			0.25625	-3.695			0.25625	0.25637			12.3	1.3532	2.5236			2.46	1.6625	4.7945			12.3	1.3049	-7.318			12.3	-2.8739	-1.9433
	0.25729	2.7855			0.25729	2.7153			0.25729	-0.39163			12.35	1.3863	2.375			2.47	1.6662	4.7873			12.35	1.3012	-7.4206			12.35	-2.7167	-1.788
	0.25833	2.0808			0.25833	0.2182			0.25833	-0.49764			12.4	1.3964	2.3334			2.48	1.6699	4.7801			12.4	1.2804	-7.7548			12.4	-2.5399	-0.99226
	0.25937	5.0997			0.25937	0.39251			0.25937	2.8341			12.45	1.4075	2.3873			2.49	1.6736	4.7729			12.45	1.2659	-8.298			12.45	-2.4694	-0.49733
	0.26042	2.4687			0.26042	0.55495			0.26042	-2.5317			12.5	1.38	2.3155			2.5	1.6773	4.7657			12.5	1.2104	-8.7952			12.5	-2.5476	-0.36323
	0.26146	7.7718			0.26146	-1.6213			0.26146	4.1876			12.55	1.3676	2.488			2.51	1.681	4.7585			12.55	1.1615	-9.0729			12.55	-2.5117	-0.40633
	0.2625	-1.1559			0.2625	0.15659			0.2625	1.8668			12.6	1.4137	2.5419			2.52	1.6846	4.7513			12.6	1.1071	-9.2032			12.6	-2.5736	-0.7726
	0.26354	-1.0276			0.26354	-0.45112			0.26354	-4.7602			12.65	1.4485	2.4985			2.53	1.6883	4.7441			12.65	0.99573	-9.0545			12.65	-2.6893	-1.5234
	0.26458	6.7078			0.26458	-0.016575			0.26458	6.8762			12.7	1.4504	2.4012			2.54	1.692	4.7369			12.7	0.87198	-8.7109			12.7	-2.6523	-2.1205
	0.26562	-7.6699			0.26562	-0.80434			0.26562	7.5621			12.75	1.4571	2.3489			2.55	1.6957	4.7297			12.75	0.88341	-8.3011			12.75	-2.6427	-2.4395
	0.26667	6.1939			0.26667	2.286			0.26667	-2.0129			12.8	1.4883	2.4487			2.56	1.6994	4.7225			12.8	0.91092	-7.8938			12.8	-2.615	-2.279
	0.26771	-8.2359			0.26771	-4.5376			0.26771	12.355			12.85	1.4959	2.4242			2.57	1.703	4.7153			12.85	0.93062	-7.374			12.85	-2.5723	-2.3199
	0.26875	8.4935			0.26875	-0.25647			0.26875	2.5269			12.9	1.4739	2.4187			2.58	1.7067	4.7081			12.9	1.0345	-7.0641			12.9	-2.5768	-2.2347
	0.26979	-5.0186			0.26979	1.478			0.26979	10.632			12.95	1.458	2.39			2.59	1.7104	4.7009			12.95	1.1279	-6.9275			12.95	-2.6918	-2.212
	0.27083	3.2288			0.27083	5.2873			0.27083	-4.1546			13	1.462	2.4316			2.6	1.7141	4.6937			13	1.2104	-7.0882			13	-2.7162	-2.4307
	0.27187	0.31552			0.27187	-3.018			0.27187	0.63613			13.05	1.4488	2.3938			2.61	1.7178	4.6865			13.05	1.2755	-7.422			13.05	-2.8744	-2.9731
	0.27292	1.0849			0.27292	9.2411			0.27292	-5.6934			13.1	1.4043	2.3958			2.62	1.7215	4.6793			13.1	1.4235	-7.8183			13.1	-3.0462	-3.1053
	0.27396	2.4962			0.27396	-0.69079			0.27396	7.8779			13.15	1.4039	2.4148			2.63	1.7251	4.6721			13.15	1.5062	-8.121			13.15	-3.0589	-3.5621
	0.275	-0.12842			0.275	3.9613			0.275	-3.1048			13.2	1.4179	2.3588			2.64	1.7288	4.6649			13.2	1.5492	-8.2923			13.2	-2.9737	-3.7936
	0.27604	1.165			0.27604	-1.6956			0.27604	0.13578			13.25	1.3908	2.3027			2.65	1.7325	4.6577			13.25	1.6432	-8.2728			13.25	-2.7761	-3.76
	0.27708	-2.0846			0.27708	-2.5043			0.27708	11.811			13.3	1.3924	2.2991			2.66	1.7362	4.6505			13.3	1.7813	-7.8502			13.3	-2.5155	-3.6206
	0.27812	-2.076			0.27812	1.4478			0.27812	-10.838			13.35	1.4191	2.3607			2.67	1.7399	4.6433			13.35	1.7185	-7.5281			13.35	-1.9316	-3.6074
	0.27917	-0.066331			0.27917	-1.65			0.27917	6.3857			13.4	1.3876	2.3525			2.68	1.7435	4.6361			13.4	1.6476	-7.426			13.4	-1.9026	-3.56
	0.28021	-4.5048			0.28021	-0.43802			0.28021	0.21117			13.45	1.3737	2.4929			2.69	1.7472	4.6289			13.45	1.6085	-7.5714			13.45	-2.0349	-3.4172
	0.28125	5.43			0.28125	-0.78347			0.28125	3.1135			13.5	1.3915	2.5468			2.7	1.7509	4.6217			13.5	1.525	-7.7287			13.5	-2.1596	-3.3846
	0.28229	-0.54522			0.28229	-1.3068			0.28229	0.12278			13.55	1.4184	2.5613			2.71	1.7546	4.6145			13.55	1.5514	-8.2129			13.55	-2.1937	-3.4055
	0.28333	0.69118			0.28333	-1.8429			0.28333	-5.7289			13.6	1.3984	2.6202			2.72	1.7583	4.6073			13.6	1.6906	-8.6625			13.6	-2.5296	-3.1395
	0.28437	4.2286			0.28437	2.1219			0.28437	0.96804			13.65	1.3798	2.5883			2.73	1.762	4.6001			13.65	1.8477	-8.961			13.65	-2.3837	-2.5828
	0.28542	1.2686			0.28542	1.5245			0.28542	0.65584			13.7	1.3848	2.5766			2.74	1.7656	4.5929			13.7	2.0363	-8.9536			13.7	-2.0477	-2.1995
	0.28646	-3.2405			0.28646	-0.19656			0.28646	-1.2288			13.75	1.4	2.5911			2.75	1.7693	4.5857			13.75	2.2189	-8.9057			13.75	-1.7565	-1.6821
	0.2875	-4.597			0.2875	0.67295			0.2875	2.7894			13.8	1.3946	2.5896			2.76	1.773	4.5785			13.8	2.2651	-8.7745			13.8	-1.6547	-1.4277
	0.28854	-1.294			0.28854	0.6039			0.28854	2.1928			13.85	1.3938	2.5738			2.77	1.7767	4.5713			13.85	2.3587	-8.5509			13.85	-1.1697	-1.6179
	0.28958	7.4829			0.28958	-2.4145			0.28958	-0.15386			13.9	1.3994	2.4545			2.78	1.7804	4.5641			13.9	2.5038	-8.3987			13.9	0.19475	-2.0303
	0.29062	1.199			0.29062	0.39508			0.29062	1.2732			13.95	1.3875	2.3984			2.79	1.784	4.5569			13.95	2.669	-8.518			13.95	1.2974	-2.2968
	0.29167	-2.1756			0.29167	0.6942			0.29167	3.5438			14	1.3799	2.4976			2.8	1.7877	4.5497			14	2.7896	-8.6015			14	1.1179	-2.5682
	0.29271	2.4986			0.29271	-0.89336			0.29271	-0.88557			14.05	1.3521	2.6064			2.81	1.7914	4.5425			14.05	2.9233	-8.6315			14.05	1.0246	-2.5729
	0.29375	-5.0294			0.29375	-2.0805			0.29375	1.8062			14.1	1.354	2.4792			2.82	1.7951	4.5353			14.1	3.1163	-8.648			14.1	0.61086	-2.3644
	0.29479	-0.5245			0.29479	2.6636			0.29479	-1.1399			14.15	1.3614	2.5503			2.83	1.7988	4.5281			14.15	3.3277	-8.665			14.15	-0.64495	-1.8878
	0.29583	0.9648			0.29583	-0.33643			0.29583	1.4853			14.2	1.3726	2.6156			2.84	1.8	4.5281			14.2	3.5008	-8.4896			14.2	-1.5963	-1.2481
	0.29687	-3.0379			0.29687	-0.99039			0.29687	0.14772			14.25	1.3401	2.5972			2.85	1.8	4.5317			14.25	3.6474	-8.0918			14.25	-1.3354	-0.79025
	0.29792	4.4175			0.29792	1.6602			0.29792	2.0897			14.3	1.446	2.4554			2.86	1.8	4.5353			14.3	3.727	-7.7858			14.3	-1.0487	-0.80675
	0.29896	-3.701			0.29896	0.51936			0.29896	-2.4894			14.35	1.4331	2.2103			2.87	1.8	4.5389			14.35	3.7112	-7.6108			14.35	-0.79851	-0.42079
													14.4	1.4065	2.2891			2.88	1.8	4.5425			14.4	3.6374	-7.5853			14.4	-0.6326	-0.60557
													14.45	1.3951	2.3319			2.89	1.8	4.5461			14.45	3.499	-7.6683			14.45	-0.55049	-1.3982
													14.5	1.3796	2.4562			2.9	1.8	4.5497			14.5	3.4065	-8.0208			14.5	-0.62318	-1.9467
													14.55	1.3969	2.5479			2.91	1.8	4.5533			14.55	3.4218	-8.2707			14.55	-0.84426	-1.9998
													14.6	1.3882	2.581			2.92	1.8	4.5569			14.6	3.4884	-8.3631			14.6	-1.0529	-2.4612
													14.65	1.3742	2.4538			2.93	1.8	4.5605			14.65	3.4307	-8.3217			14.65	-1.1911	-2.7185
													14.7	1.3613	2.3468			2.94	1.8	4.5641			14.7	3.4413	-8.1975			14.7	-1.5027	-2.686
													14.75	1.3217	2.3826			2.95	1.8	4.5677			14.75	3.4979	-8.0124			14.75	-1.7744	-2.8223
													14.8	1.3447	2.4175			2.96	1.8	4.5713			14.8	3.4544	-8.0184			14.8	-1.8958	-3.1631
													14.85	1.3502	2.3726			2.97	1.8	4.5749			14.85	3.3381	-8.2699			14.85	-1.8247	-3.2764
													14.9	1.3877	2.3728			2.98	1.8	4.5785			14.9	3.3978	-8.2663			14.9	-1.9484	-2.5116
													14.95	1.416	2.5043			2.99	1.8	4.5821			14.95	3.3772	-8.1452			14.95	-1.9627	-2.1243
													15	1.3726	2.5592			3	1.8	4.5857			15	3.2616	-8.1632			15	-1.8708	-1.7346
													15.05	1.3488	2.5367			3.01	1.8	4.5893			15.05	3.0987	-7.9421			15.05	-1.7935	-1.116
													15.1	1.3061	2.5987			3.02	1.8	4.5929			15.1	3.0022	-7.6071			15.1	-1.9829	-1.021
													15.15	1.3634	2.5399			3.03	1.8	4.5965			15.15	2.833	-7.4272			15.15	-2.0373	-1.6987
													15.2	1.3201	2.463			3.04	1.8	4.6001			15.2	2.7526	-7.7166			15.2	-2.1337	-2.0442
													15.25	1.3178	2.5214			3.05	1.8	4.6037			15.25	2.7512	-7.9347			15.25	-2.3706	-1.8397
													15.3	1.3274	2.7625			3.06	1.8	4.6073			15.3	2.9357	-8.2136			15.3	-2.6624	-2.133
													15.35	1.3215	2.7603			3.07	1.8	4.6109			15.35	3.0497	-8.3599			15.35	-2.911	-2.2973
													15.4	1.328	2.6427			3.08	1.8	4.6145			15.4	3.1626	-8.4799			15.4	-3.1299	-2.4065
													15.45	1.3627	2.5555			3.09	1.8	4.6181			15.45	3.2666	-8.1665			15.45	-3.2924	-2.2439
													15.5	1.3785	2.5338			3.1	1.8	4.6217			15.5	3.3574	-7.8336			15.5	-3.3936	-2.5416
													15.55	1.3663	2.4216			3.11	1.8	4.6253			15.55	3.3524	-7.589			15.55	-3.4447	-2.471
													15.6	1.3758	2.4496			3.12	1.8	4.6289			15.6	3.3415	-7.4043			15.6	-3.3745	-2.0566
													15.65	1.3677	2.4366			3.13	1.8	4.6325			15.65	3.3224	-7.1586			15.65	-3.347	-1.3404
													15.7	1.3359	2.4654			3.14	1.8	4.6361			15.7	3.2419	-6.9506			15.7	-3.496	-0.97438
													15.75	1.3232	2.4615			3.15	1.8	4.6397			15.75	3.1335	-6.7657			15.75	-3.3706	-0.97459
													15.8	1.3251	2.4158			3.16	1.8	4.6433			15.8	2.9531	-6.5852			15.8	-3.1997	-1.1085
													15.85	1.3273	2.5196			3.17	1.8	4.6469			15.85	2.8744	-6.4214			15.85	-3.0651	-1.4805
													15.9	1.3441	2.605			3.18	1.8	4.6505			15.9	2.9631	-6.4521			15.9	-2.8214	-2.0208
													15.95	1.3502	2.5976			3.19	1.8	4.6541			15.95	3.1104	-6.5306			15.95	-2.4969	-2.4707
													16	1.3481	2.6854			3.2	1.8	4.6577			16	3.0921	-6.5918			16	-2.4219	-2.3969
													16.05	1.3153	2.6823			3.21	1.8	4.6613			16.05	3.13	-6.6029			16.05	-2.51	-2.3574
													16.1	1.3301	2.642			3.22	1.8	4.6649			16.1	2.9746	-6.5796			16.1	-2.7013	-2.1783
													16.15	1.3248	2.6155			3.23	1.8	4.6685			16.15	2.6411	-6.6583			16.15	-3.0992	-2.0662
													16.2	1.3739	2.6107			3.24	1.8	4.6721			16.2	2.3055	-6.8529			16.2	-3.4354	-1.6222
													16.25	1.363	2.6845			3.25	1.8	4.6757			16.25	2.1743	-6.9848			16.25	-3.4122	-1.805
													16.3	1.3967	2.7203			3.26	1.8	4.6793			16.3	2.0128	-7.2038			16.3	-3.49	-1.9537
													16.35	1.3801	2.6469			3.27	1.8	4.6829			16.35	1.964	-7.6265			16.35	-3.4505	-2.1141
													16.4	1.4212	2.5268			3.28	1.8	4.6865			16.4	1.9159	-7.9504			16.4	-3.2641	-2.0868
													16.45	1.4043	2.5696			3.29	1.8	4.6901			16.45	1.799	-8.0011			16.45	-3.0797	-2.4084
													16.5	1.3646	2.4702			3.3	1.8	4.6937			16.5	1.6083	-7.9142			16.5	-3.2294	-2.284
													16.55	1.4217	2.4036			3.31	1.8	4.6973			16.55	1.4682	-7.9439			16.55	-3.1802	-1.6097
													16.6	1.4207	2.4878			3.32	1.8	4.7009			16.6	1.3468	-8.0045			16.6	-3.2407	-1.6534
													16.65	1.4361	2.615			3.33	1.8	4.7045			16.65	1.387	-8.0248			16.65	-3.3481	-1.8769
													16.7	1.4279	2.706			3.34	1.8	4.7081			16.7	1.5133	-8.1332			16.7	-3.4429	-1.8467
													16.75	1.3922	2.5981			3.35	1.8	4.7117			16.75	1.6186	-8.2343			16.75	-3.431	-1.8147
													16.8	1.3785	2.468			3.36	1.8	4.7153			16.8	1.7206	-8.1706			16.8	-3.378	-2.596
													16.85	1.3822	2.4864			3.37	1.8	4.7189			16.85	1.8505	-7.9004			16.85	-3.2403	-2.8881
													16.9	1.3818	2.4341			3.38	1.8	4.7225			16.9	1.9178	-7.5284			16.9	-3.1171	-2.8397
													16.95	1.3723	2.3368			3.39	1.8	4.7261			16.95	1.9389	-7.3281			16.95	-2.8204	-2.8438
													17	1.3375	2.3718			3.4	1.8	4.7297			17	2.0678	-7.2909			17	-2.6502	-2.6438
													17.05	1.3175	2.4165			3.41	1.8	4.7333			17.05	2.1573	-7.2198			17.05	-2.4657	-1.5452
													17.1	1.3116	2.4469			3.42	1.8	4.7369			17.1	2.2133	-7.2018			17.1	-2.4277	-0.55024
													17.15	1.3313	2.5064			3.43	1.8	4.7405			17.15	2.1177	-7.4049			17.15	-2.3216	-0.47269
													17.2	1.3641	2.5476			3.44	1.8	4.7441			17.2	1.9771	-7.4395			17.2	-2.2561	-0.87824
													17.25	1.348	2.632			3.45	1.8	4.7477			17.25	1.8076	-7.4282			17.25	-2.048	-1.3411
													17.3	1.3424	2.6319			3.46	1.8	4.7513			17.3	1.7152	-7.613			17.3	-1.882	-2.1683
													17.35	1.346	2.5311			3.47	1.8	4.7549			17.35	1.6237	-7.8395			17.35	-1.6805	-2.7511
													17.4	1.3163	2.563			3.48	1.8	4.7585			17.4	1.5789	-7.785			17.4	-1.5579	-2.7721
													17.45	1.3143	2.4845			3.49	1.8	4.7621			17.45	1.6062	-7.7868			17.45	-1.6095	-2.1464
													17.5	1.3265	2.4653			3.5	1.8	4.7657			17.5	1.5934	-7.9312			17.5	-1.7789	-2.0691
													17.55	1.415	2.4444			3.51	1.8037	4.7945			17.55	1.4177	-7.9579			17.55	-2.0518	-2.4875
													17.6	1.3963	2.4768			3.52	1.8074	4.8233			17.6	1.091	-7.8667			17.6	-2.3855	-3.0716
													17.65	1.3647	2.4364			3.53	1.811	4.8521			17.65	0.74446	-7.985			17.65	-2.7295	-3.6295
													17.7	1.3542	2.2849			3.54	1.8147	4.8809			17.7	0.4538	-8.1877			17.7	-3.0738	-4.1712
													17.75	1.3472	2.3673			3.55	1.8184	4.9097			17.75	0.24012	-8.3226			17.75	-3.3982	-4.3713
													17.8	1.3386	2.4634			3.56	1.8221	4.9385			17.8	0.19466	-8.3443			17.8	-3.8287	-4.0388
													17.85	1.3135	2.5214			3.57	1.8258	4.9673			17.85	0.33687	-8.4573			17.85	-4.025	-3.1213
													17.9	1.305	2.6381			3.58	1.8295	4.9961			17.9	0.40914	-8.5858			17.9	-4.0991	-2.2027
													17.95	1.2931	2.6852			3.59	1.8331	5.0249			17.95	0.40044	-8.6336			17.95	-4.0911	-1.7429
													18	1.3952	2.7242			3.6	1.8368	5.0537			18	0.36884	-8.6129			18	-3.991	-1.5709
													18.05	1.4455	2.7582			3.61	1.8405	5.0825			18.05	0.29679	-8.5238			18.05	-4.0386	-1.916
													18.1	1.4629	2.8203			3.62	1.8442	5.1113			18.1	0.24288	-8.3181			18.1	-4.2252	-2.7219
													18.15	1.4509	2.782			3.63	1.8479	5.1401			18.15	0.34602	-7.9267			18.15	-4.5138	-3.4482
													18.2	1.4044	2.6536			3.64	1.8515	5.1689			18.2	0.51268	-7.4694			18.2	-4.8791	-3.8437
													18.25	1.4073	2.4649			3.65	1.8552	5.1977			18.25	0.71982	-7.1419			18.25	-5.239	-4.3896
													18.3	1.4128	2.3831			3.66	1.8589	5.2265			18.3	1.0464	-7.083			18.3	-5.2316	-4.5399
													18.35	1.4738	2.4686			3.67	1.8626	5.2553			18.35	1.3267	-7.2044			18.35	-5.1889	-4.1739
													18.4	1.4358	2.5217			3.68	1.8663	5.2841			18.4	1.4541	-7.4524			18.4	-5.0937	-3.6567
													18.45	1.4275	2.627			3.69	1.87	5.3129			18.45	1.5588	-7.7645			18.45	-5.0225	-3.0654
													18.5	1.4822	2.6798			3.7	1.8736	5.3417			18.5	1.5636	-8.0362			18.5	-5.0741	-2.0277
													18.55	1.4649	2.6698			3.71	1.8773	5.3705			18.55	1.3725	-8.076			18.55	-5.0621	-1.0655
													18.6	1.4545	2.6208			3.72	1.881	5.3993			18.6	1.2724	-8.0138			18.6	-4.9495	-0.81794
													18.65	1.4901	2.505			3.73	1.8847	5.4281			18.65	1.3942	-7.9585			18.65	-4.8066	-0.76018
													18.7	1.5028	2.5646			3.74	1.8884	5.4569			18.7	1.5534	-7.8706			18.7	-4.6307	-0.92332
													18.75	1.465	2.5471			3.75	1.892	5.4857			18.75	1.7023	-7.7546			18.75	-4.4844	-1.2702
													18.8	1.4007	2.5423			3.76	1.8957	5.5145			18.8	1.8128	-7.7738			18.8	-4.4397	-1.654
													18.85	1.3702	2.6503			3.77	1.8994	5.5433			18.85	1.7594	-7.8205			18.85	-4.4849	-1.5744
													18.9	1.3707	2.7949			3.78	1.9031	5.5721			18.9	1.5552	-7.8597			18.9	-4.5877	-1.1872
													18.95	1.3652	2.7398			3.79	1.9068	5.6009			18.95	1.2142	-7.9473			18.95	-4.6702	-0.90754
													19	1.3943	2.5539			3.8	1.9105	5.6297			19	0.9642	-7.9914			19	-4.7183	-0.73823
													19.05	1.4201	2.4969			3.81	1.9141	5.6585			19.05	0.78684	-8.0439			19.05	-4.7772	-0.62277
													19.1	1.4115	2.562			3.82	1.9178	5.6873			19.1	0.62191	-8.1301			19.1	-4.8162	-0.43404
													19.15	1.3788	2.6591			3.83	1.9215	5.7161			19.15	0.4649	-8.0383			19.15	-4.7802	-0.84741
													19.2	1.379	2.67			3.84	1.9252	5.7449			19.2	0.36291	-7.8079			19.2	-4.7333	-1.1921
													19.25	1.4399	2.6055			3.85	1.9289	5.7737			19.25	0.26426	-7.609			19.25	-4.6499	-1.5864
													19.3	1.4979	2.5142			3.86	1.9325	5.8025			19.3	0.21938	-7.4264			19.3	-4.5691	-1.5746
													19.35	1.4775	2.4094			3.87	1.9362	5.8313			19.35	0.25755	-7.1379			19.35	-4.5446	-1.345
													19.4	1.4431	2.3374			3.88	1.9399	5.8601			19.4	0.29345	-6.9646			19.4	-4.6089	-0.97995
													19.45	1.4119	2.3495			3.89	1.9436	5.8889			19.45	0.39048	-6.8407			19.45	-4.6591	-0.8541
													19.5	1.4393	2.2831			3.9	1.9473	5.9177			19.5	0.49597	-6.7443			19.5	-4.6195	-0.79283
													19.55	1.4251	2.3003			3.91	1.951	5.9465			19.55	0.59803	-6.7986			19.55	-4.5983	-0.91564
													19.6	1.4153	2.3615			3.92	1.9546	5.9753			19.6	0.62132	-7.134			19.6	-4.6082	-1.3793
													19.65	1.4534	2.5156			3.93	1.9583	6.0041			19.65	0.70955	-7.3874			19.65	-4.5478	-1.8609
													19.7	1.4423	2.6141			3.94	1.962	6.0329			19.7	0.87613	-7.6091			19.7	-4.5067	-2.3687
													19.75	1.4446	2.6175			3.95	1.9657	6.0617			19.75	0.97397	-7.8258			19.75	-4.5346	-2.6732
													19.8	1.447	2.5482			3.96	1.9694	6.0905			19.8	1.1328	-7.8976			19.8	-4.368	-3.1224
													19.85	1.4329	2.5334			3.97	1.973	6.1193			19.85	1.1833	-7.7791			19.85	-4.0738	-3.3342
													19.9	1.3906	2.3433			3.98	1.9767	6.1481			19.9	1.2256	-7.7017			19.9	-3.9523	-3.5027
													19.95	1.4386	2.3341			3.99	1.9804	6.1769			19.95	1.1827	-7.6422			19.95	-3.9689	-3.4899
													20	1.4527	2.3094			4	1.9841	6.2057			20	1.1517	-7.7274			20	-3.8196	-3.4289
													20.05	1.4262	2.3203			4.01	1.9878	6.2345			20.05	1.0183	-7.7321			20.05	-3.8944	-3.169
													20.1	1.428	2.4987			4.02	1.9915	6.2633			20.1	1.0287	-7.6701			20.1	-4.0609	-3.099
													20.15	1.4985	2.5563			4.03	1.9951	6.2921			20.15	0.96163	-7.6362			20.15	-4.119	-2.9878
													20.2	1.4834	2.5651			4.04	1.9988	6.3209			20.2	0.84604	-7.7103			20.2	-4.0236	-2.4299
													20.25	1.4679	2.4773			4.05	2.0025	6.3497			20.25	0.73793	-7.7392			20.25	-4.0512	-1.7816
													20.3	1.4735	2.4364			4.06	2.0062	6.3785			20.3	0.65385	-7.8748			20.3	-3.9752	-1.0979
													20.35	1.4748	2.6059			4.07	2.0099	6.4073			20.35	0.56478	-8.1164			20.35	-3.857	-1.0306
													20.4	1.4658	2.688			4.08	2.0135	6.4361			20.4	0.53164	-8.4614			20.4	-3.6725	-0.63701
													20.45	1.4488	2.6665			4.09	2.0172	6.4649			20.45	0.52788	-8.7382			20.45	-3.5352	-0.7912
													20.5	1.4312	2.6374			4.1	2.0209	6.4937			20.5	0.44071	-8.8969			20.5	-3.6347	-1.0596
													20.55	1.4053	2.6468			4.11	2.0246	6.5225			20.55	0.34504	-8.9385			20.55	-3.7464	-1.3305
													20.6	1.422	2.8008			4.12	2.0283	6.5513			20.6	0.29454	-9.0093			20.6	-3.831	-1.2385
													20.65	1.4243	2.8085			4.13	2.032	6.5801			20.65	0.19778	-8.9253			20.65	-3.7734	-1.4693
													20.7	1.4092	2.8119			4.14	2.0356	6.6089			20.7	0.057731	-8.8635			20.7	-3.463	-1.4508
													20.75	1.4174	2.6948			4.15	2.0393	6.6377			20.75	0.10423	-8.6359			20.75	-3.4054	-1.4981
													20.8	1.415	2.5677			4.16	2.043	6.6665			20.8	0.18534	-8.4889			20.8	-3.4559	-1.4048
													20.85	1.383	2.3889			4.17	2.0486	6.6888			20.85	0.1241	-8.196			20.85	-3.549	-0.77997
													20.9	1.3741	2.4724			4.18	2.058	6.6981			20.9	0.069768	-8.1132			20.9	-3.9109	-1.06
													20.95	1.3806	2.5676			4.19	2.0674	6.7073			20.95	0.046683	-8.0938			20.95	-4.6334	-1.6385
													21	1.3408	2.6466			4.2	2.0768	6.7166			21	-0.17479	-8.3337			21	-4.7485	-2.0198
													21.05	1.3223	2.518			4.21	2.0862	6.7258			21.05	-0.39369	-8.6045			21.05	-4.6957	-2.5581
													21.1	1.3565	2.4239			4.22	2.0956	6.7351			21.1	-0.55264	-8.7367			21.1	-4.6901	-3.2031
													21.15	1.3753	2.4312			4.23	2.105	6.7443			21.15	-0.6589	-8.8478			21.15	-4.6209	-2.8759
													21.2	1.3714	2.5093			4.24	2.1145	6.7536			21.2	-0.74789	-8.9071			21.2	-4.2979	-2.6678
													21.25	1.3836	2.6365			4.25	2.1239	6.7629			21.25	-0.66343	-8.7936			21.25	-4.1137	-2.5743
													21.3	1.4161	2.6848			4.26	2.1333	6.7721			21.3	-0.66705	-8.5021			21.3	-4.0778	-2.4367
													21.35	1.4282	2.6468			4.27	2.1427	6.7814			21.35	-0.5799	-8.3238			21.35	-4.0995	-2.5697
													21.4	1.4318	2.6168			4.28	2.1521	6.7906			21.4	-0.48249	-8.1003			21.4	-4.0103	-2.8779
													21.45	1.431	2.6784			4.29	2.1615	6.7999			21.45	-0.3481	-7.8755			21.45	-4.061	-2.7601
													21.5	1.4192	2.6364			4.3	2.1709	6.8091			21.5	-0.30227	-7.7354			21.5	-3.9625	-2.7609
													21.55	1.3851	2.5841			4.31	2.1803	6.8184			21.55	-0.27653	-7.7625			21.55	-3.6448	-3.0671
													21.6	1.4133	2.5721			4.32	2.1897	6.8277			21.6	-0.27418	-7.8775			21.6	-3.1624	-3.3744
													21.65	1.4784	2.5896			4.33	2.1991	6.8369			21.65	-0.2617	-7.9732			21.65	-2.8719	-3.3465
													21.7	1.4667	2.651			4.34	2.2085	6.8462			21.7	-0.33552	-8.1069			21.7	-2.5258	-3.2032
													21.75	1.4538	2.6922			4.35	2.218	6.8554			21.75	-0.50957	-8.2537			21.75	-2.4179	-2.8683
													21.8	1.4725	2.8108			4.36	2.2274	6.8647			21.8	-0.59412	-8.2602			21.8	-2.6859	-2.6976
													21.85	1.4623	2.8396			4.37	2.2368	6.8739			21.85	-0.58371	-8.231			21.85	-3.004	-2.6156
													21.9	1.4504	2.7589			4.38	2.2462	6.8832			21.9	-0.64008	-7.9898			21.9	-2.8857	-3.0089
													21.95	1.3781	2.7016			4.39	2.2556	6.8925			21.95	-0.76781	-7.8401			21.95	-2.9459	-3.6346
													22	1.3895	2.5606			4.4	2.265	6.9017			22	-0.77128	-7.6848			22	-2.9739	-3.9983
													22.05	1.403	2.5594			4.41	2.2744	6.911			22.05	-0.82703	-7.6429			22.05	-2.7803	-3.8594
													22.1	1.4078	2.6033			4.42	2.2838	6.9202			22.1	-0.84625	-7.7416			22.1	-2.5623	-4.013
													22.15	1.4576	2.6712			4.43	2.2932	6.9295			22.15	-0.95151	-7.9873			22.15	-2.7182	-3.8912
													22.2	1.4182	2.7145			4.44	2.3026	6.9387			22.2	-1.047	-8.0648			22.2	-2.7991	-3.3694
													22.25	1.414	2.6383			4.45	2.312	6.948			22.25	-1.0933	-8.1151			22.25	-2.5905	-2.816
													22.3	1.4318	2.556			4.46	2.3215	6.9573			22.3	-0.98443	-8.1428			22.3	-2.721	-2.5032
													22.35	1.4183	2.5688			4.47	2.3309	6.9665			22.35	-1.0202	-8.0892			22.35	-2.9069	-1.8352
													22.4	1.3564	2.6545			4.48	2.3403	6.9758			22.4	-0.83958	-7.9069			22.4	-3.081	-1.2387
													22.45	1.3222	2.5601			4.49	2.3497	6.985			22.45	-0.60712	-7.893			22.45	-2.8931	-1.1771
													22.5	1.3577	2.3549			4.5	2.3591	6.9943			22.5	-0.55826	-7.8831			22.5	-2.5848	-1.6913
													22.55	1.3508	2.5757			4.51	2.3685	7.0035			22.55	-0.61458	-7.8144			22.55	-2.2026	-1.9308
													22.6	1.3561	2.6271			4.52	2.3779	7.0128			22.6	-0.66873	-7.6865			22.6	-1.9429	-2.2773
													22.65	1.3398	2.4715			4.53	2.3873	7.0221			22.65	-0.85512	-7.6567			22.65	-1.6718	-2.7756
													22.7	1.3349	2.4648			4.54	2.3967	7.0313			22.7	-0.9984	-7.3365			22.7	-1.7913	-3.0867
													22.75	1.4238	2.5107			4.55	2.4061	7.0406			22.75	-1.0035	-7.0847			22.75	-2.2431	-2.8264
													22.8	1.4143	2.4427			4.56	2.4155	7.0498			22.8	-0.99768	-7.0622			22.8	-2.2805	-2.9535
													22.85	1.4303	2.4595			4.57	2.425	7.0591			22.85	-0.98095	-7.0839			22.85	-2.1109	-3.0728
													22.9	1.4631	2.4653			4.58	2.4344	7.0683			22.9	-0.82788	-7.0907			22.9	-2.4874	-2.8122
													22.95	1.4428	2.5601			4.59	2.4438	7.0776			22.95	-0.63168	-7.3448			22.95	-2.8504	-2.6071
													23	1.4276	2.5774			4.6	2.4532	7.0869			23	-0.48806	-7.5467			23	-3.2526	-2.4637
													23.05	1.445	2.6113			4.61	2.4626	7.0961			23.05	-0.41652	-7.581			23.05	-3.7016	-2.2136
													23.1	1.3986	2.6186			4.62	2.472	7.1054			23.1	-0.39412	-7.6226			23.1	-4.2632	-2.0623
													23.15	1.3777	2.7013			4.63	2.4814	7.1146			23.15	-0.47551	-7.8421			23.15	-4.2582	-1.9269
													23.2	1.4131	2.6928			4.64	2.4908	7.1239			23.2	-0.61691	-7.9512			23.2	-4.1793	-1.8754
													23.25	1.4407	2.7113			4.65	2.5002	7.1331			23.25	-0.75556	-7.8954			23.25	-4.0491	-2.2049
													23.3	1.4436	2.758			4.66	2.5096	7.1424			23.3	-0.83291	-7.6409			23.3	-4.0361	-2.6022
													23.35	1.4318	2.6858			4.67	2.519	7.1517			23.35	-0.85832	-7.4113			23.35	-4.0104	-2.7657
													23.4	1.4006	2.5927			4.68	2.5285	7.1609			23.4	-0.81967	-7.4397			23.4	-4.0581	-2.7796
													23.45	1.4097	2.5901			4.69	2.5379	7.1702			23.45	-0.68823	-7.5581			23.45	-4.1122	-2.5816
													23.5	1.3866	2.8437			4.7	2.5473	7.1794			23.5	-0.60472	-7.7765			23.5	-4.2457	-2.3375
													23.55	1.3725	2.8061			4.71	2.5567	7.1887			23.55	-0.57962	-8.1539			23.55	-4.3667	-2.2042
													23.6	1.3656	2.6861			4.72	2.5661	7.1979			23.6	-0.5732	-8.587			23.6	-4.5456	-1.9099
													23.65	1.3652	2.647			4.73	2.5755	7.2072			23.65	-0.58661	-8.6006			23.65	-4.6371	-1.6448
													23.7	1.4045	2.625			4.74	2.5849	7.2165			23.7	-0.64746	-8.4323			23.7	-4.7347	-1.4027
													23.75	1.4015	2.5858			4.75	2.5943	7.2257			23.75	-0.67503	-8.2555			23.75	-4.8627	-1.1589
													23.8	1.378	2.6848			4.76	2.6037	7.235			23.8	-0.71747	-8.0815			23.8	-5.0069	-0.91154
													23.85	1.3791	2.6202			4.77	2.6131	7.2442			23.85	-0.78138	-7.8611			23.85	-5.078	-0.81849
													23.9	1.4017	2.5997			4.78	2.6225	7.2535			23.9	-0.8304	-7.6396			23.9	-5.1385	-1.241
													23.95	1.4194	2.6307			4.79	2.632	7.2627			23.95	-0.90228	-7.4835			23.95	-5.1412	-2.0201
													24	1.4122	2.6461			4.8	2.6414	7.272			24	-0.84091	-7.5248			24	-5.126	-2.333
													24.05	1.4218	2.7423			4.81	2.6508	7.2813			24.05	-0.75226	-7.5688			24.05	-5.1598	-2.1185
													24.1	1.4086	2.8138			4.82	2.6602	7.2905			24.1	-0.61118	-7.3909			24.1	-5.2396	-2.294
													24.15	1.4031	2.6898			4.83	2.6696	7.2998			24.15	-0.46259	-7.3995			24.15	-5.3208	-2.2699
													24.2	1.3729	2.7409			4.84	2.6695	7.3073			24.2	-0.27427	-7.4259			24.2	-5.4363	-2.1194
													24.25	1.3481	2.7189			4.85	2.6645	7.314			24.25	-0.18806	-7.3627			24.25	-5.5822	-2.3227
													24.3	1.3864	2.6184			4.86	2.6596	7.3207			24.3	-0.080652	-7.5283			24.3	-5.6515	-2.8529
													24.35	1.3733	2.4546			4.87	2.6547	7.3274			24.35	-0.02302	-8.0034			24.35	-5.6799	-2.9877
													24.4	1.3601	2.4944			4.88	2.6498	7.3341			24.4	-0.088123	-8.3036			24.4	-5.7293	-2.9506
													24.45	1.3609	2.484			4.89	2.6449	7.3407			24.45	-0.22097	-8.5469			24.45	-5.7857	-2.6279
													24.5	1.3822	2.4868			4.9	2.64	7.3474			24.5	-0.31532	-8.7524			24.5	-5.7629	-2.5494
													24.55	1.3637	2.4784			4.91	2.6351	7.3541			24.55	-0.36226	-8.8287			24.55	-5.7163	-2.7004
													24.6	1.327	2.5746			4.92	2.6302	7.3608			24.6	-0.34498	-8.6627			24.6	-5.6583	-2.8754
													24.65	1.3242	2.7232			4.93	2.6253	7.3675			24.65	-0.16812	-8.4954			24.65	-5.542	-2.767
													24.7	1.352	2.6942			4.94	2.6204	7.3742			24.7	0.00061954	-8.3241			24.7	-5.4335	-2.5772
													24.75	1.3158	2.6714			4.95	2.6155	7.3809			24.75	0.15277	-8.0487			24.75	-5.3728	-2.3993
													24.8	1.2934	2.6333			4.96	2.6105	7.3875			24.8	0.4065	-7.7546			24.8	-5.271	-2.1107
													24.85	1.3408	2.6226			4.97	2.6056	7.3942			24.85	0.67282	-7.7149			24.85	-5.231	-1.5183
													24.9	1.2945	2.5492			4.98	2.6007	7.4009			24.9	0.95152	-7.648			24.9	-5.2106	-1.1306
													24.95	1.304	2.5338			4.99	2.5958	7.4076			24.95	1.2421	-7.5826			24.95	-5.0054	-1.0385
													25	1.3301	2.5955			5	2.5909	7.4143			25	1.4449	-7.776			25	-4.9528	-0.62113
													25.05	1.3372	2.601			5.01	2.586	7.421			25.05	1.4762	-7.805			25.05	-4.9533	-0.1363
													25.1	1.3872	2.7479			5.02	2.5811	7.4277			25.1	1.3966	-7.5879			25.1	-4.9757	-0.42918
													25.15	1.371	2.6472			5.03	2.5762	7.4343			25.15	1.2476	-7.4377			25.15	-5.0339	-1.3401
													25.2	1.3836	2.4794			5.04	2.5713	7.441			25.2	1.08	-7.5629			25.2	-5.1412	-2.1996
													25.25	1.3846	2.3964			5.05	2.5664	7.4477			25.25	0.91267	-7.7145			25.25	-4.9862	-2.9432
													25.3	1.4001	2.5313			5.06	2.5615	7.4544			25.3	0.68386	-7.9274			25.3	-4.869	-3.431
													25.35	1.3907	2.5983			5.07	2.5565	7.4611			25.35	0.45903	-8.1345			25.35	-4.7868	-3.2069
													25.4	1.3829	2.6215			5.08	2.5516	7.4678			25.4	0.078343	-8.2243			25.4	-4.7849	-2.4742
													25.45	1.3805	2.659			5.09	2.5467	7.4745			25.45	-0.32382	-8.0107			25.45	-4.9456	-1.6777
													25.5	1.3939	2.5635			5.1	2.5418	7.4811			25.5	-0.65619	-7.49			25.5	-5.2903	-1.1204
													25.55	1.4015	2.5458			5.11	2.5369	7.4878			25.55	-0.85886	-7.0213			25.55	-5.7454	-0.87184
													25.6	1.3882	2.5333			5.12	2.532	7.4945			25.6	-1.0102	-6.7428			25.6	-6.1363	-0.67553
													25.65	1.3962	2.5769			5.13	2.5271	7.5012			25.65	-1.1174	-6.6225			25.65	-6.3877	-0.33566
													25.7	1.3889	2.6599			5.14	2.5222	7.5079			25.7	-1.1337	-6.7027			25.7	-6.5639	1.1505
													25.75	1.4132	2.5646			5.15	2.5173	7.5146			25.75	-1.1335	-6.9409			25.75	-6.6913	1.6319
													25.8	1.4185	2.4588			5.16	2.5124	7.5213			25.8	-1.2021	-7.0693			25.8	-6.7433	2.0753
													25.85	1.408	2.4184			5.17	2.5075	7.5279			25.85	-1.3228	-6.8823			25.85	-6.7477	2.0602
													25.9	1.4462	2.4525			5.18	2.5025	7.5346			25.9	-1.3716	-6.6149			25.9	-6.8625	1.6582
													25.95	1.4671	2.3615			5.19	2.4976	7.5413			25.95	-1.4582	-6.2113			25.95	-6.9849	0.24878
													26	1.4762	2.394			5.2	2.4927	7.548			26	-1.5591	-5.8969			26	-6.9848	0.078955
													26.05	1.4897	2.3159			5.21	2.4878	7.5547			26.05	-1.6198	-5.6367			26.05	-6.8611	0.034991
													26.1	1.4624	2.2581			5.22	2.4829	7.5614			26.1	-1.642	-5.6308			26.1	-6.7261	0.039704
													26.15	1.4179	2.251			5.23	2.478	7.5681			26.15	-1.688	-5.7687			26.15	-6.5826	0.40566
													26.2	1.3976	2.3056			5.24	2.4731	7.5747			26.2	-1.7454	-6.1544			26.2	-6.5518	0.37708
													26.25	1.4124	2.3713			5.25	2.4682	7.5814			26.25	-1.7865	-6.3991			26.25	-6.6115	0.050121
													26.3	1.3848	2.4498			5.26	2.4633	7.5881			26.3	-1.6739	-6.6674			26.3	-6.6451	-0.087424
													26.35	1.3766	2.4872			5.27	2.4584	7.5948			26.35	-1.5195	-6.811			26.35	-6.6738	-0.044354
													26.4	1.3393	2.5096			5.28	2.4535	7.6015			26.4	-1.3858	-6.8767			26.4	-6.6097	-0.70747
													26.45	1.3122	2.4936			5.29	2.4485	7.6082			26.45	-1.3042	-6.7036			26.45	-6.4798	-1.0961
													26.5	1.3266	2.5165			5.3	2.4436	7.6149			26.5	-1.3187	-6.614			26.5	-6.3624	-1.3727
													26.55	1.3519	2.5479			5.31	2.4387	7.6215			26.55	-1.4997	-6.7082			26.55	-6.4257	-1.8749
													26.6	1.3859	2.556			5.32	2.4338	7.6282			26.6	-1.7326	-6.8731			26.6	-6.482	-2.2972
													26.65	1.3625	2.6929			5.33	2.4289	7.6349			26.65	-1.9086	-7.0909			26.65	-6.5503	-2.1346
													26.7	1.3632	2.8032			5.34	2.424	7.6416			26.7	-1.9972	-7.321			26.7	-6.2857	-1.7853
													26.75	1.412	2.9983			5.35	2.4191	7.6483			26.75	-1.9285	-7.3699			26.75	-6.2631	-1.3487
													26.8	1.437	2.885			5.36	2.4142	7.655			26.8	-1.8875	-7.1517			26.8	-6.1949	-0.7357
													26.85	1.4148	2.7077			5.37	2.4093	7.6617			26.85	-1.8274	-6.8961			26.85	-6.0846	-0.16251
													26.9	1.4301	2.6786			5.38	2.4044	7.6683			26.9	-1.6736	-6.5451			26.9	-5.9503	-0.025775
													26.95	1.4382	2.7628			5.39	2.3995	7.675			26.95	-1.4906	-6.2619			26.95	-5.8741	-0.21892
													27	1.422	2.8415			5.4	2.3945	7.6817			27	-1.3453	-6.2918			27	-5.7141	-0.71337
													27.05	1.4181	2.784			5.41	2.3896	7.6884			27.05	-1.2677	-6.4681			27.05	-5.7325	-1.0927
													27.1	1.3884	2.7412			5.42	2.3847	7.6951			27.1	-1.2029	-6.4233			27.1	-5.8318	-1.529
													27.15	1.3806	2.7523			5.43	2.3798	7.7018			27.15	-1.2789	-6.368			27.15	-5.955	-1.4721
													27.2	1.3733	2.5825			5.44	2.3749	7.7085			27.2	-1.5052	-6.3891			27.2	-6.3232	-1.5457
													27.25	1.3741	2.5069			5.45	2.37	7.7151			27.25	-1.7853	-6.2748			27.25	-6.3729	-1.5105
													27.3	1.3798	2.5433			5.46	2.3651	7.7218			27.3	-1.9017	-6.0295			27.3	-6.1801	-1.8402
													27.35	1.3764	2.5644			5.47	2.3602	7.7285			27.35	-1.921	-6.0619			27.35	-6.0556	-2.1545
													27.4	1.3898	2.4572			5.48	2.3553	7.7352			27.4	-1.9017	-6.0917			27.4	-6.0055	-2.5723
													27.45	1.374	2.4084			5.49	2.3504	7.7419			27.45	-1.7883	-5.9494			27.45	-5.9184	-2.9251
													27.5	1.3563	2.3669			5.5	2.3455	7.7486			27.5	-1.7134	-5.8388			27.5	-5.7508	-3.1918
													27.55	1.3448	2.3752			5.51	2.352	7.7568			27.55	-1.7285	-5.6917			27.55	-5.8815	-3.4105
													27.6	1.3473	2.3357			5.52	2.3585	7.765			27.6	-1.8615	-5.5487			27.6	-5.8832	-3.5511
													27.65	1.3396	2.3051			5.53	2.3651	7.7733			27.65	-1.9986	-5.5555			27.65	-5.8165	-4.0388
													27.7	1.3037	2.3891			5.54	2.3716	7.7815			27.7	-2.1295	-5.7023			27.7	-5.7699	-4.3599
													27.75	1.2972	2.4055			5.55	2.3782	7.7897			27.75	-2.2333	-5.8242			27.75	-5.9208	-4.3559
													27.8	1.3077	2.4881			5.56	2.3847	7.7979			27.8	-2.3119	-6.1619			27.8	-5.7802	-4.1996
													27.85	1.3117	2.6274			5.57	2.3913	7.8062			27.85	-2.3453	-6.4614			27.85	-5.6538	-4.0537
													27.9	1.3173	2.6583			5.58	2.3978	7.8144			27.9	-2.4009	-6.6673			27.9	-5.637	-3.6286
													27.95	1.3342	2.6519			5.59	2.4044	7.8226			27.95	-2.4816	-6.8397			27.95	-5.6456	-3.082
													28	1.3607	2.6483			5.6	2.4109	7.8309			28	-2.4901	-6.9689			28	-5.6821	-2.6798
													28.05	1.3836	2.6048			5.61	2.4175	7.8391			28.05	-2.4216	-6.9912			28.05	-5.776	-2.4417
													28.1	1.3855	2.624			5.62	2.424	7.8473			28.1	-2.3411	-6.9367			28.1	-5.9269	-2.3285
													28.15	1.4181	2.6016			5.63	2.4305	7.8555			28.15	-2.223	-6.7424			28.15	-6.0121	-2.0723
													28.2	1.415	2.5644			5.64	2.4371	7.8638			28.2	-2.0749	-6.32			28.2	-6.0186	-1.8668
													28.25	1.3984	2.4799			5.65	2.4436	7.872			28.25	-1.9248	-5.8371			28.25	-6.0197	-1.9534
													28.3	1.3771	2.3145			5.66	2.4502	7.8802			28.3	-1.808	-5.5488			28.3	-5.9956	-2.1871
													28.35	1.3478	2.4019			5.67	2.4567	7.8885			28.35	-1.6678	-5.4714			28.35	-5.8807	-2.4573
													28.4	1.3306	2.497			5.68	2.4633	7.8967			28.4	-1.521	-5.3893			28.4	-5.8182	-2.9372
													28.45	1.3168	2.5101			5.69	2.4698	7.9049			28.45	-1.413	-5.627			28.45	-5.8561	-3.3294
													28.5	1.3258	2.5803			5.7	2.4764	7.9131			28.5	-1.363	-6.081			28.5	-5.9114	-3.7997
													28.55	1.3489	2.6844			5.71	2.4829	7.9214			28.55	-1.2977	-6.4601			28.55	-5.9725	-3.9399
													28.6	1.3658	2.739			5.72	2.4895	7.9296			28.6	-1.2104	-6.7662			28.6	-6.0906	-3.818
													28.65	1.3621	2.6804			5.73	2.496	7.9378			28.65	-1.1289	-6.9953			28.65	-6.1089	-3.4161
													28.7	1.3423	2.5757			5.74	2.5025	7.9461			28.7	-0.98665	-6.9743			28.7	-6.0773	-2.7231
													28.75	1.3233	2.5294			5.75	2.5091	7.9543			28.75	-0.81215	-6.8839			28.75	-6.0076	-1.9251
													28.8	1.3195	2.5677			5.76	2.5156	7.9625			28.8	-0.67964	-6.6471			28.8	-5.8583	-1.526
													28.85	1.3257	2.6064			5.77	2.5222	7.9707			28.85	-0.65912	-6.3304			28.85	-5.7043	-1.3009
													28.9	1.3196	2.5018			5.78	2.5287	7.979			28.9	-0.69414	-6.1975			28.9	-5.6837	-1.2539
													28.95	1.342	2.424			5.79	2.5353	7.9872			28.95	-0.76295	-6.0914			28.95	-5.7217	-1.879
													29	1.392	2.3253			5.8	2.5418	7.9954			29	-0.82988	-5.952			29	-5.7674	-2.4107
													29.05	1.4301	2.3934			5.81	2.5484	8.0037			29.05	-0.88476	-5.8074			29.05	-5.8934	-2.5846
													29.1	1.45	2.4122			5.82	2.5549	8.0119			29.1	-0.84647	-5.8142			29.1	-6.044	-2.7933
													29.15	1.4706	2.4345			5.83	2.5615	8.0201			29.15	-0.72628	-5.8293			29.15	-6.1296	-2.8872
													29.2	1.4657	2.5154			5.84	2.568	8.0283			29.2	-0.54977	-5.9256			29.2	-6.1992	-2.7468
													29.25	1.4389	2.6041			5.85	2.5745	8.0366			29.25	-0.39239	-6.0321			29.25	-6.2602	-2.6421
													29.3	1.3922	2.5815			5.86	2.5811	8.0448			29.3	-0.30973	-6.1563			29.3	-6.3092	-2.7562
													29.35	1.3411	2.4631			5.87	2.5876	8.053			29.35	-0.32237	-6.2299			29.35	-6.29	-2.9567
													29.4	1.3329	2.401			5.88	2.5942	8.0613			29.4	-0.2907	-6.3258			29.4	-6.2369	-3.1903
													29.45	1.3385	2.4805			5.89	2.6007	8.0695			29.45	-0.18228	-6.471			29.45	-5.9858	-3.4423
													29.5	1.3565	2.6414			5.9	2.6073	8.0777			29.5	-0.066292	-6.4395			29.5	-5.8352	-3.5201
													29.55	1.3279	2.8099			5.91	2.6138	8.0859			29.55	0.088155	-6.4031			29.55	-5.6922	-3.1899
													29.6	1.2981	2.7906			5.92	2.6204	8.0942			29.6	0.31544	-6.3527			29.6	-5.6289	-2.4461
													29.65	1.3036	2.6527			5.93	2.6269	8.1024			29.65	0.49989	-6.4888			29.65	-5.6227	-2.0126
													29.7	1.2908	2.5655			5.94	2.6335	8.1106			29.7	0.53678	-6.6204			29.7	-5.7343	-1.9223
													29.75	1.2568	2.6185			5.95	2.64	8.1189			29.75	0.51944	-6.9298			29.75	-5.7533	-2.2381
													29.8	1.2444	2.542			5.96	2.6465	8.1271			29.8	0.46644	-7.3063			29.8	-5.7858	-2.9182
													29.85	1.255	2.5681			5.97	2.6531	8.1353			29.85	0.36376	-7.6056			29.85	-5.8205	-3.668
													29.9	1.2669	2.5551			5.98	2.6596	8.1435			29.9	0.24638	-7.6182			29.9	-5.8191	-4.1612
													29.95	1.2645	2.5527			5.99	2.6662	8.1518			29.95	0.15697	-7.5062			29.95	-5.892	-4.2762
													30	1.2522	2.5033			6	2.6727	8.16			30	0.065534	-7.2703			30	-5.958	-4.1573
													30.05	1.2408	2.4481			6.01	2.6793	8.1682			30.05	-0.049592	-7.2056			30.05	-6.0249	-3.9473
													30.1	1.2475	2.4122			6.02	2.6858	8.1765			30.1	-0.18802	-7.2797			30.1	-6.0923	-3.9948
													30.15	1.2653	2.5014			6.03	2.6924	8.1847			30.15	-0.36695	-7.4642			30.15	-6.0998	-4.1012
													30.2	1.2521	2.5375			6.04	2.6989	8.1929			30.2	-0.53114	-7.6703			30.2	-5.9854	-4.252
													30.25	1.253	2.6047			6.05	2.7055	8.2011			30.25	-0.69735	-7.9417			30.25	-5.8685	-4.2704
													30.3	1.2686	2.608			6.06	2.712	8.2094			30.3	-0.73717	-7.9483			30.3	-5.8834	-4.034
													30.35	1.2566	2.6026			6.07	2.7185	8.2176			30.35	-0.70141	-7.8297			30.35	-5.9452	-3.5519
													30.4	1.2757	2.6147			6.08	2.7251	8.2258			30.4	-0.62047	-7.6319			30.4	-6.0374	-3.057
													30.45	1.296	2.6194			6.09	2.7316	8.2341			30.45	-0.57836	-7.3705			30.45	-6.2268	-2.0089
													30.5	1.2973	2.5515			6.1	2.7382	8.2423			30.5	-0.43265	-7.1296			30.5	-6.3805	-1.4636
													30.55	1.2917	2.5568			6.11	2.7447	8.2505			30.55	-0.37764	-7.1153			30.55	-6.3579	-1.0734
													30.6	1.2546	2.496			6.12	2.7513	8.2587			30.6	-0.36448	-7.2134			30.6	-6.2254	-0.82157
													30.65	1.2617	2.576			6.13	2.7578	8.267			30.65	-0.40353	-7.3446			30.65	-6.0024	-0.61277
													30.7	1.26	2.6462			6.14	2.7644	8.2752			30.7	-0.47662	-7.3983			30.7	-5.7349	-1.1286
													30.75	1.2691	2.6684			6.15	2.7709	8.2834			30.75	-0.59164	-7.2264			30.75	-5.5199	-1.151
													30.8	1.3023	2.5916			6.16	2.7775	8.2917			30.8	-0.67511	-6.9864			30.8	-5.3727	-1.4763
													30.85	1.2906	2.5247			6.17	2.7828	8.2956			30.85	-0.69732	-6.5705			30.85	-5.2878	-1.9956
													30.9	1.3184	2.5986			6.18	2.7856	8.291			30.9	-0.64074	-6.2462			30.9	-5.3844	-2.5597
													30.95	1.319	2.4658			6.19	2.7885	8.2863			30.95	-0.52113	-6.2492			30.95	-5.7274	-2.6767
													31	1.2847	2.4813			6.2	2.7914	8.2817			31	-0.49435	-6.5342			31	-5.9796	-2.6011
													31.05	1.2935	2.5618			6.21	2.7942	8.2771			31.05	-0.48562	-6.7687			31.05	-6.125	-2.5937
													31.1	1.354	2.7615			6.22	2.7971	8.2725			31.1	-0.57326	-7.0045			31.1	-6.3305	-2.4201
													31.15	1.367	2.7844			6.23	2.8	8.2678			31.15	-0.71406	-6.94			31.15	-6.4519	-2.2248
													31.2	1.3775	2.6424			6.24	2.8028	8.2632			31.2	-0.80738	-6.7482			31.2	-6.4611	-2.522
													31.25	1.3843	2.4248			6.25	2.8057	8.2586			31.25	-0.78161	-6.4508			31.25	-6.4756	-3.1771
													31.3	1.3414	2.433			6.26	2.8085	8.2539			31.3	-0.74711	-6.0331			31.3	-6.6915	-3.921
													31.35	1.2988	2.5296			6.27	2.8114	8.2493			31.35	-0.63191	-5.8013			31.35	-6.7477	-4.922
													31.4	1.3286	2.4833			6.28	2.8143	8.2447			31.4	-0.47098	-5.9123			31.4	-6.8345	-5.5771
													31.45	1.3247	2.5983			6.29	2.8171	8.2401			31.45	-0.34128	-6.1453			31.45	-6.936	-5.7964
													31.5	1.2969	2.7144			6.3	2.82	8.2354			31.5	-0.43451	-6.4744			31.5	-7.1552	-5.7148
													31.55	1.2771	2.8474			6.31	2.8229	8.2308			31.55	-0.5134	-6.6912			31.55	-7.2628	-5.0835
													31.6	1.2759	2.8755			6.32	2.8257	8.2262			31.6	-0.57623	-6.8065			31.6	-7.4632	-4.3107
													31.65	1.2837	2.8191			6.33	2.8286	8.2215			31.65	-0.67369	-6.8119			31.65	-7.6788	-3.6879
													31.7	1.242	2.7724			6.34	2.8315	8.2169			31.7	-0.77606	-6.6915			31.7	-7.7404	-3.2505
													31.75	1.2261	2.7191			6.35	2.8343	8.2123			31.75	-0.63956	-6.4591			31.75	-7.7563	-3.2789
													31.8	1.2636	2.5353			6.36	2.8372	8.2077			31.8	-0.50877	-6.3947			31.8	-7.6555	-3.4893
													31.85	1.2845	2.3941			6.37	2.84	8.203			31.85	-0.40636	-6.2832			31.85	-7.5869	-3.701
													31.9	1.2834	2.3333			6.38	2.8429	8.1984			31.9	-0.32205	-6.2452			31.9	-7.4012	-4.0149
													31.95	1.2812	2.3624			6.39	2.8458	8.1938			31.95	-0.22004	-6.4869			31.95	-7.319	-4.3303
													32	1.2838	2.4729			6.4	2.8486	8.1891			32	-0.19535	-6.9125			32	-7.2348	-4.4373
													32.05	1.2702	2.5569			6.41	2.8515	8.1845			32.05	-0.27597	-7.3237			32.05	-7.1421	-4.6936
													32.1	1.293	2.5729			6.42	2.8544	8.1799			32.1	-0.35732	-7.736			32.1	-7.2297	-4.8421
													32.15	1.3121	2.5193			6.43	2.8572	8.1753			32.15	-0.43204	-8.1034			32.15	-7.3905	-4.7336
													32.2	1.3283	2.4922			6.44	2.8601	8.1706			32.2	-0.61564	-8.2683			32.2	-7.4178	-4.4659
													32.25	1.3364	2.5416			6.45	2.863	8.166			32.25	-0.76673	-8.3251			32.25	-7.4708	-4.0379
													32.3	1.3562	2.6355			6.46	2.8658	8.1614			32.3	-0.79914	-8.2865			32.3	-7.5015	-3.7366
													32.35	1.3036	2.653			6.47	2.8687	8.1567			32.35	-0.85838	-8.1972			32.35	-7.3474	-3.6839
													32.4	1.3035	2.6499			6.48	2.8715	8.1521			32.4	-0.95613	-8.2119			32.4	-7.1889	-3.9575
													32.45	1.3167	2.7403			6.49	2.8744	8.1475			32.45	-1.0503	-8.2457			32.45	-7.1375	-4.4119
													32.5	1.3467	2.8366			6.5	2.8773	8.1429			32.5	-1.1159	-8.3968			32.5	-7.0362	-4.8054
													32.55	1.413	2.8956			6.51	2.8801	8.1382			32.55	-1.0772	-8.711			32.55	-6.9678	-4.7007
													32.6	1.4159	2.9924			6.52	2.883	8.1336			32.6	-1.0116	-8.9594			32.6	-6.7436	-4.255
													32.65	1.3827	3.0773			6.53	2.8859	8.129			32.65	-0.88783	-8.8494			32.65	-6.5666	-3.8229
													32.7	1.3684	2.9792			6.54	2.8887	8.1243			32.7	-0.62236	-8.7744			32.7	-6.5127	-3.4177
													32.75	1.3978	2.8385			6.55	2.8916	8.1197			32.75	-0.44437	-8.6141			32.75	-6.5034	-2.9158
													32.8	1.3804	2.8208			6.56	2.8945	8.1151			32.8	-0.39124	-8.4051			32.8	-6.5807	-2.7133
													32.85	1.371	2.7403			6.57	2.8973	8.1105			32.85	-0.32294	-8.2145			32.85	-6.868	-2.7955
													32.9	1.3628	2.7519			6.58	2.9002	8.1058			32.9	-0.24035	-8.2869			32.9	-7.1254	-2.9299
													32.95	1.373	2.6845			6.59	2.903	8.1012			32.95	-0.2135	-8.4308			32.95	-7.2575	-3.0802
													33	1.4055	2.6552			6.6	2.9059	8.0966			33	-0.14691	-8.5402			33	-7.4306	-3.7302
													33.05	1.4114	2.6436			6.61	2.9088	8.0919			33.05	-0.031245	-8.596			33.05	-7.526	-4.2052
													33.1	1.4073	2.5546			6.62	2.9116	8.0873			33.1	-0.002351	-8.8163			33.1	-7.4877	-4.3862
													33.15	1.4066	2.6641			6.63	2.9145	8.0827			33.15	-0.085086	-8.9601			33.15	-7.3902	-4.5548
													33.2	1.4099	2.6732			6.64	2.9174	8.0781			33.2	-0.18895	-8.9826			33.2	-7.2991	-4.6899
													33.25	1.3935	2.6091			6.65	2.9202	8.0734			33.25	-0.32813	-8.8196			33.25	-7.1213	-4.5998
													33.3	1.3756	2.6653			6.66	2.9231	8.0688			33.3	-0.38723	-8.6624			33.3	-7.0266	-4.688
													33.35	1.4033	2.7093			6.67	2.926	8.0642			33.35	-0.37674	-8.6556			33.35	-6.9672	-4.8361
													33.4	1.3843	2.785			6.68	2.9288	8.0595			33.4	-0.25141	-8.6988			33.4	-6.9654	-4.8347
													33.45	1.3575	2.7946			6.69	2.9317	8.0549			33.45	0.0035085	-8.6141			33.45	-6.9155	-4.5402
													33.5	1.3276	2.7765			6.7	2.9345	8.0503			33.5	0.40541	-8.4922			33.5	-6.8583	-4.2364
													33.55	1.3088	2.6354			6.71	2.9374	8.0457			33.55	0.68114	-8.3962			33.55	-6.7914	-3.835
													33.6	1.3203	2.5913			6.72	2.9403	8.041			33.6	0.8838	-8.0677			33.6	-6.7362	-3.5711
													33.65	1.3219	2.4894			6.73	2.9431	8.0364			33.65	1.0094	-7.6228			33.65	-6.6609	-3.1662
													33.7	1.3429	2.4103			6.74	2.946	8.0318			33.7	0.99077	-7.3893			33.7	-6.5718	-3.2847
													33.75	1.367	2.4471			6.75	2.9489	8.0271			33.75	0.8516	-7.3808			33.75	-6.4716	-3.5745
													33.8	1.3682	2.4441			6.76	2.9517	8.0225			33.8	0.70704	-7.3017			33.8	-6.3288	-3.806
													33.85	1.3482	2.3804			6.77	2.9546	8.0179			33.85	0.58512	-7.2221			33.85	-6.1547	-3.8872
													33.9	1.3218	2.3971			6.78	2.9575	8.0133			33.9	0.52296	-7.3118			33.9	-5.9672	-4.1631
													33.95	1.3038	2.4475			6.79	2.9603	8.0086			33.95	0.38574	-7.3684			33.95	-5.9383	-4.3318
													34	1.3142	2.5198			6.8	2.9632	8.004			34	0.27933	-7.4536			34	-5.9642	-4.2839
													34.05	1.3886	2.6263			6.81	2.966	7.9994			34.05	0.21406	-7.8579			34.05	-6.0088	-4.2467
													34.1	1.3655	2.7579			6.82	2.9689	7.9947			34.1	0.21155	-8.314			34.1	-6.0254	-4.0196
													34.15	1.3406	2.7332			6.83	2.9718	7.9901			34.15	0.1457	-8.4682			34.15	-6.0247	-3.8109
													34.2	1.3095	2.5904			6.84	2.9708	7.9855			34.2	0.13284	-8.4576			34.2	-5.9191	-3.1266
													34.25	1.3066	2.456			6.85	2.968	7.9809			34.25	0.12088	-8.4595			34.25	-5.8347	-2.5789
													34.3	1.3136	2.3816			6.86	2.9651	7.9762			34.3	0.08436	-8.202			34.3	-5.7788	-2.3619
													34.35	1.3207	2.5353			6.87	2.9622	7.9716			34.35	0.01654	-7.9934			34.35	-5.6968	-2.4108
													34.4	1.3279	2.5314			6.88	2.9594	7.967			34.4	-0.050446	-8.1117			34.4	-5.6029	-2.5792
													34.45	1.3259	2.4518			6.89	2.9565	7.9623			34.45	-0.076931	-8.3011			34.45	-5.5409	-2.8089
													34.5	1.3393	2.5402			6.9	2.9536	7.9577			34.5	-0.068173	-8.3204			34.5	-5.6385	-2.8718
													34.55	1.3331	2.6093			6.91	2.9508	7.9531			34.55	-0.07978	-8.2063			34.55	-5.6753	-3.1437
													34.6	1.3246	2.619			6.92	2.9479	7.9485			34.6	-0.11583	-8.1767			34.6	-5.7488	-3.6313
													34.65	1.315	2.6164			6.93	2.945	7.9438			34.65	-0.074098	-8.1423			34.65	-5.8951	-3.7692
													34.7	1.3124	2.6427			6.94	2.9422	7.9392			34.7	-0.059378	-8.0338			34.7	-5.9816	-3.9377
													34.75	1.3194	2.55			6.95	2.9393	7.9346			34.75	-0.16139	-7.8899			34.75	-5.8736	-4.1283
													34.8	1.3438	2.3713			6.96	2.9365	7.9299			34.8	-0.23371	-7.9645			34.8	-5.8283	-3.873
													34.85	1.4008	2.2482			6.97	2.9336	7.9253			34.85	-0.27147	-7.9166			34.85	-5.8638	-3.3164
													34.9	1.3709	2.3998			6.98	2.9307	7.9207			34.9	-0.3819	-7.762			34.9	-5.941	-2.9339
													34.95	1.3366	2.4712			6.99	2.9279	7.9161			34.95	-0.3819	-7.762			34.95	-5.941	-2.9339
													35	1.3344	2.5213			7	2.925	7.9114			35	-0.3819	-7.762			35	-5.941	-2.9339
																		7.01	2.9221	7.9068
																		7.02	2.9193	7.9022
																		7.03	2.9164	7.8975
																		7.04	2.9135	7.8929
																		7.05	2.9107	7.8883
																		7.06	2.9078	7.8837
																		7.07	2.905	7.879
																		7.08	2.9021	7.8744
																		7.09	2.8992	7.8698
																		7.1	2.8964	7.8651
																		7.11	2.8935	7.8605
																		7.12	2.8906	7.8559
																		7.13	2.8878	7.8513
																		7.14	2.8849	7.8466
																		7.15	2.882	7.842
																		7.16	2.8792	7.8374
																		7.17	2.8763	7.8327
																		7.18	2.8735	7.8281
																		7.19	2.8706	7.8235
																		7.2	2.8677	7.8189
																		7.21	2.8649	7.8142
																		7.22	2.862	7.8096
																		7.23	2.8591	7.805
																		7.24	2.8563	7.8003
																		7.25	2.8534	7.7957
																		7.26	2.8505	7.7911
																		7.27	2.8477	7.7865
																		7.28	2.8448	7.7818
																		7.29	2.842	7.7772
																		7.3	2.8391	7.7726
																		7.31	2.8362	7.7679
																		7.32	2.8334	7.7633
																		7.33	2.8305	7.7587
																		7.34	2.8276	7.7541
																		7.35	2.8248	7.7494
																		7.36	2.8219	7.7448
																		7.37	2.819	7.7402
																		7.38	2.8162	7.7355
																		7.39	2.8133	7.7309
																		7.4	2.8105	7.7263
																		7.41	2.8076	7.7217
																		7.42	2.8047	7.717
																		7.43	2.8019	7.7124
																		7.44	2.799	7.7078
																		7.45	2.7961	7.7031
																		7.46	2.7933	7.6985
																		7.47	2.7904	7.6939
																		7.48	2.7875	7.6893
																		7.49	2.7847	7.6846
																		7.5	2.7818	7.68
																		7.51	2.7826	7.6908
																		7.52	2.7835	7.7016
																		7.53	2.7843	7.7124
																		7.54	2.7851	7.7232
																		7.55	2.7859	7.734
																		7.56	2.7867	7.7448
																		7.57	2.7875	7.7556
																		7.58	2.7884	7.7664
																		7.59	2.7892	7.7772
																		7.6	2.79	7.788
																		7.61	2.7908	7.7988
																		7.62	2.7916	7.8096
																		7.63	2.7925	7.8204
																		7.64	2.7933	7.8312
																		7.65	2.7941	7.842
																		7.66	2.7949	7.8528
																		7.67	2.7957	7.8636
																		7.68	2.7965	7.8744
																		7.69	2.7974	7.8852
																		7.7	2.7982	7.896
																		7.71	2.799	7.9068
																		7.72	2.7998	7.9176
																		7.73	2.8006	7.9284
																		7.74	2.8015	7.9392
																		7.75	2.8023	7.95
																		7.76	2.8031	7.9608
																		7.77	2.8039	7.9716
																		7.78	2.8047	7.9824
																		7.79	2.8055	7.9932
																		7.8	2.8064	8.004
																		7.81	2.8072	8.0148
																		7.82	2.808	8.0256
																		7.83	2.8088	8.0364
																		7.84	2.8096	8.0472
																		7.85	2.8105	8.058
																		7.86	2.8113	8.0688
																		7.87	2.8121	8.0796
																		7.88	2.8129	8.0904
																		7.89	2.8137	8.1012
																		7.9	2.8145	8.112
																		7.91	2.8154	8.1228
																		7.92	2.8162	8.1336
																		7.93	2.817	8.1444
																		7.94	2.8178	8.1552
																		7.95	2.8186	8.166
																		7.96	2.8195	8.1768
																		7.97	2.8203	8.1876
																		7.98	2.8211	8.1984
																		7.99	2.8219	8.2092
																		8	2.8227	8.22
																		8.01	2.8235	8.2308
																		8.02	2.8244	8.2416
																		8.03	2.8252	8.2524
																		8.04	2.826	8.2632
																		8.05	2.8268	8.274
																		8.06	2.8276	8.2848
																		8.07	2.8285	8.2956
																		8.08	2.8293	8.3064
																		8.09	2.8301	8.3172
																		8.1	2.8309	8.328
																		8.11	2.8317	8.3388
																		8.12	2.8325	8.3496
																		8.13	2.8334	8.3604
																		8.14	2.8342	8.3712
																		8.15	2.835	8.382
																		8.16	2.8358	8.3928
																		8.17	2.8366	8.399
																		8.18	2.8375	8.3959
																		8.19	2.8383	8.3928
																		8.2	2.8391	8.3897
																		8.21	2.8399	8.3866
																		8.22	2.8407	8.3835
																		8.23	2.8415	8.3805
																		8.24	2.8424	8.3774
																		8.25	2.8432	8.3743
																		8.26	2.844	8.3712
																		8.27	2.8448	8.3681
																		8.28	2.8456	8.365
																		8.29	2.8465	8.3619
																		8.3	2.8473	8.3589
																		8.31	2.8481	8.3558
																		8.32	2.8489	8.3527
																		8.33	2.8497	8.3496
																		8.34	2.8505	8.3465
																		8.35	2.8514	8.3434
																		8.36	2.8522	8.3403
																		8.37	2.853	8.3373
																		8.38	2.8538	8.3342
																		8.39	2.8546	8.3311
																		8.4	2.8555	8.328
																		8.41	2.8563	8.3249
																		8.42	2.8571	8.3218
																		8.43	2.8579	8.3187
																		8.44	2.8587	8.3157
																		8.45	2.8595	8.3126
																		8.46	2.8604	8.3095
																		8.47	2.8612	8.3064
																		8.48	2.862	8.3033
																		8.49	2.8628	8.3002
																		8.5	2.8636	8.2971
																		8.51	2.8645	8.2941
																		8.52	2.8653	8.291
																		8.53	2.8661	8.2879
																		8.54	2.8669	8.2848
																		8.55	2.8677	8.2817
																		8.56	2.8685	8.2786
																		8.57	2.8694	8.2755
																		8.58	2.8702	8.2725
																		8.59	2.871	8.2694
																		8.6	2.8718	8.2663
																		8.61	2.8726	8.2632
																		8.62	2.8735	8.2601
																		8.63	2.8743	8.257
																		8.64	2.8751	8.2539
																		8.65	2.8759	8.2509
																		8.66	2.8767	8.2478
																		8.67	2.8775	8.2447
																		8.68	2.8784	8.2416
																		8.69	2.8792	8.2385
																		8.7	2.88	8.2354
																		8.71	2.8808	8.2323
																		8.72	2.8816	8.2293
																		8.73	2.8825	8.2262
																		8.74	2.8833	8.2231
																		8.75	2.8841	8.22
																		8.76	2.8849	8.2169
																		8.77	2.8857	8.2138
																		8.78	2.8865	8.2107
																		8.79	2.8874	8.2077
																		8.8	2.8882	8.2046
																		8.81	2.889	8.2015
																		8.82	2.8898	8.1984
																		8.83	2.8906	8.1953
																		8.84	2.8928	8.1939
																		8.85	2.8957	8.1934
																		8.86	2.8985	8.1929
																		8.87	2.9014	8.1924
																		8.88	2.9043	8.1919
																		8.89	2.9071	8.1914
																		8.9	2.91	8.1909
																		8.91	2.9129	8.1903
																		8.92	2.9157	8.1898
																		8.93	2.9186	8.1893
																		8.94	2.9215	8.1888
																		8.95	2.9243	8.1883
																		8.96	2.9272	8.1878
																		8.97	2.93	8.1873
																		8.98	2.9329	8.1867
																		8.99	2.9358	8.1862
																		9	2.9386	8.1857
																		9.01	2.9415	8.1852
																		9.02	2.9444	8.1847
																		9.03	2.9472	8.1842
																		9.04	2.9501	8.1837
																		9.05	2.953	8.1831
																		9.06	2.9558	8.1826
																		9.07	2.9587	8.1821
																		9.08	2.9615	8.1816
																		9.09	2.9644	8.1811
																		9.1	2.9673	8.1806
																		9.11	2.9701	8.1801
																		9.12	2.973	8.1795
																		9.13	2.9759	8.179
																		9.14	2.9787	8.1785
																		9.15	2.9816	8.178
																		9.16	2.9845	8.1775
																		9.17	2.9873	8.177
																		9.18	2.9902	8.1765
																		9.19	2.993	8.1759
																		9.2	2.9959	8.1754
																		9.21	2.9988	8.1749
																		9.22	3.0016	8.1744
																		9.23	3.0045	8.1739
																		9.24	3.0074	8.1734
																		9.25	3.0102	8.1729
																		9.26	3.0131	8.1723
																		9.27	3.016	8.1718
																		9.28	3.0188	8.1713
																		9.29	3.0217	8.1708
																		9.3	3.0245	8.1703
																		9.31	3.0274	8.1698
																		9.32	3.0303	8.1693
																		9.33	3.0331	8.1687
																		9.34	3.036	8.1682
																		9.35	3.0389	8.1677
																		9.36	3.0417	8.1672
																		9.37	3.0446	8.1667
																		9.38	3.0475	8.1662
																		9.39	3.0503	8.1657
																		9.4	3.0532	8.1651
																		9.41	3.056	8.1646
																		9.42	3.0589	8.1641
																		9.43	3.0618	8.1636
																		9.44	3.0646	8.1631
																		9.45	3.0675	8.1626
																		9.46	3.0704	8.1621
																		9.47	3.0732	8.1615
																		9.48	3.0761	8.161
																		9.49	3.079	8.1605
																		9.5	3.0818	8.16
																		9.51	3.0765	8.1626
																		9.52	3.0712	8.1651
																		9.53	3.0659	8.1677
																		9.54	3.0605	8.1703
																		9.55	3.0552	8.1729
																		9.56	3.0499	8.1754
																		9.57	3.0446	8.178
																		9.58	3.0393	8.1806
																		9.59	3.034	8.1831
																		9.6	3.0286	8.1857
																		9.61	3.0233	8.1883
																		9.62	3.018	8.1909
																		9.63	3.0127	8.1934
																		9.64	3.0074	8.196
																		9.65	3.002	8.1986
																		9.66	2.9967	8.2011
																		9.67	2.9914	8.2037
																		9.68	2.9861	8.2063
																		9.69	2.9808	8.2089
																		9.7	2.9755	8.2114
																		9.71	2.9701	8.214
																		9.72	2.9648	8.2166
																		9.73	2.9595	8.2191
																		9.74	2.9542	8.2217
																		9.75	2.9489	8.2243
																		9.76	2.9435	8.2269
																		9.77	2.9382	8.2294
																		9.78	2.9329	8.232
																		9.79	2.9276	8.2346
																		9.8	2.9223	8.2371
																		9.81	2.917	8.2397
																		9.82	2.9116	8.2423
																		9.83	2.9063	8.2449
																		9.84	2.901	8.2474
																		9.85	2.8957	8.25
																		9.86	2.8904	8.2526
																		9.87	2.885	8.2551
																		9.88	2.8797	8.2577
																		9.89	2.8744	8.2603
																		9.9	2.8691	8.2629
																		9.91	2.8638	8.2654
																		9.92	2.8585	8.268
																		9.93	2.8531	8.2706
																		9.94	2.8478	8.2731
																		9.95	2.8425	8.2757
																		9.96	2.8372	8.2783
																		9.97	2.8319	8.2809
																		9.98	2.8265	8.2834
																		9.99	2.8212	8.286
																		10	2.8159	8.2886
																		10.01	2.8106	8.2911
																		10.02	2.8053	8.2937
																		10.03	2.8	8.2963
																		10.04	2.7946	8.2989
																		10.05	2.7893	8.3014
																		10.06	2.784	8.304
																		10.07	2.7787	8.3066
																		10.08	2.7734	8.3091
																		10.09	2.768	8.3117
																		10.1	2.7627	8.3143
																		10.11	2.7574	8.3169
																		10.12	2.7521	8.3194
																		10.13	2.7468	8.322
																		10.14	2.7415	8.3246
																		10.15	2.7361	8.3271
																		10.16	2.7308	8.3297
																		10.17	2.7284	8.3316
																		10.18	2.7316	8.3321
																		10.19	2.7349	8.3326
																		10.2	2.7382	8.3331
																		10.21	2.7415	8.3337
																		10.22	2.7447	8.3342
																		10.23	2.748	8.3347
																		10.24	2.7513	8.3352
																		10.25	2.7545	8.3357
																		10.26	2.7578	8.3362
																		10.27	2.7611	8.3367
																		10.28	2.7644	8.3373
																		10.29	2.7676	8.3378
																		10.3	2.7709	8.3383
																		10.31	2.7742	8.3388
																		10.32	2.7775	8.3393
																		10.33	2.7807	8.3398
																		10.34	2.784	8.3403
																		10.35	2.7873	8.3409
																		10.36	2.7905	8.3414
																		10.37	2.7938	8.3419
																		10.38	2.7971	8.3424
																		10.39	2.8004	8.3429
																		10.4	2.8036	8.3434
																		10.41	2.8069	8.3439
																		10.42	2.8102	8.3445
																		10.43	2.8135	8.345
																		10.44	2.8167	8.3455
																		10.45	2.82	8.346
																		10.46	2.8233	8.3465
																		10.47	2.8265	8.347
																		10.48	2.8298	8.3475
																		10.49	2.8331	8.3481
																		10.5	2.8364	8.3486
																		10.51	2.8396	8.3491
																		10.52	2.8429	8.3496
																		10.53	2.8462	8.3501
																		10.54	2.8495	8.3506
																		10.55	2.8527	8.3511
																		10.56	2.856	8.3517
																		10.57	2.8593	8.3522
																		10.58	2.8625	8.3527
																		10.59	2.8658	8.3532
																		10.6	2.8691	8.3537
																		10.61	2.8724	8.3542
																		10.62	2.8756	8.3547
																		10.63	2.8789	8.3553
																		10.64	2.8822	8.3558
																		10.65	2.8855	8.3563
																		10.66	2.8887	8.3568
																		10.67	2.892	8.3573
																		10.68	2.8953	8.3578
																		10.69	2.8985	8.3583
																		10.7	2.9018	8.3589
																		10.71	2.9051	8.3594
																		10.72	2.9084	8.3599
																		10.73	2.9116	8.3604
																		10.74	2.9149	8.3609
																		10.75	2.9182	8.3614
																		10.76	2.9215	8.3619
																		10.77	2.9247	8.3625
																		10.78	2.928	8.363
																		10.79	2.9313	8.3635
																		10.8	2.9345	8.364
																		10.81	2.9378	8.3645
																		10.82	2.9411	8.365
																		10.83	2.9444	8.3655
																		10.84	2.9463	8.3661
																		10.85	2.9475	8.3666
																		10.86	2.9487	8.3671
																		10.87	2.95	8.3676
																		10.88	2.9512	8.3681
																		10.89	2.9524	8.3686
																		10.9	2.9536	8.3691
																		10.91	2.9549	8.3697
																		10.92	2.9561	8.3702
																		10.93	2.9573	8.3707
																		10.94	2.9585	8.3712
																		10.95	2.9598	8.3717
																		10.96	2.961	8.3722
																		10.97	2.9622	8.3727
																		10.98	2.9635	8.3733
																		10.99	2.9647	8.3738
																		11	2.9659	8.3743
																		11.01	2.9671	8.3748
																		11.02	2.9684	8.3753
																		11.03	2.9696	8.3758
																		11.04	2.9708	8.3763
																		11.05	2.972	8.3769
																		11.06	2.9733	8.3774
																		11.07	2.9745	8.3779
																		11.08	2.9757	8.3784
																		11.09	2.977	8.3789
																		11.1	2.9782	8.3794
																		11.11	2.9794	8.3799
																		11.12	2.9806	8.3805
																		11.13	2.9819	8.381
																		11.14	2.9831	8.3815
																		11.15	2.9843	8.382
																		11.16	2.9855	8.3825
																		11.17	2.9868	8.383
																		11.18	2.988	8.3835
																		11.19	2.9892	8.3841
																		11.2	2.9905	8.3846
																		11.21	2.9917	8.3851
																		11.22	2.9929	8.3856
																		11.23	2.9941	8.3861
																		11.24	2.9954	8.3866
																		11.25	2.9966	8.3871
																		11.26	2.9978	8.3877
																		11.27	2.999	8.3882
																		11.28	3.0003	8.3887
																		11.29	3.0015	8.3892
																		11.3	3.0027	8.3897
																		11.31	3.004	8.3902
																		11.32	3.0052	8.3907
																		11.33	3.0064	8.3913
																		11.34	3.0076	8.3918
																		11.35	3.0089	8.3923
																		11.36	3.0101	8.3928
																		11.37	3.0113	8.3933
																		11.38	3.0125	8.3938
																		11.39	3.0138	8.3943
																		11.4	3.015	8.3949
																		11.41	3.0162	8.3954
																		11.42	3.0175	8.3959
																		11.43	3.0187	8.3964
																		11.44	3.0199	8.3969
																		11.45	3.0211	8.3974
																		11.46	3.0224	8.3979
																		11.47	3.0236	8.3985
																		11.48	3.0248	8.399
																		11.49	3.026	8.3995
																		11.5	3.0273	8.4
																		11.51	3.0244	8.3861
																		11.52	3.0215	8.3722
																		11.53	3.0187	8.3583
																		11.54	3.0158	8.3445
																		11.55	3.013	8.3306
																		11.56	3.0101	8.3167
																		11.57	3.0072	8.3028
																		11.58	3.0044	8.2889
																		11.59	3.0015	8.275
																		11.6	2.9986	8.2611
																		11.61	2.9958	8.2473
																		11.62	2.9929	8.2334
																		11.63	2.99	8.2195
																		11.64	2.9872	8.2056
																		11.65	2.9843	8.1917
																		11.66	2.9815	8.1778
																		11.67	2.9786	8.1639
																		11.68	2.9757	8.1501
																		11.69	2.9729	8.1362
																		11.7	2.97	8.1223
																		11.71	2.9671	8.1084
																		11.72	2.9643	8.0945
																		11.73	2.9614	8.0806
																		11.74	2.9585	8.0667
																		11.75	2.9557	8.0529
																		11.76	2.9528	8.039
																		11.77	2.95	8.0251
																		11.78	2.9471	8.0112
																		11.79	2.9442	7.9973
																		11.8	2.9414	7.9834
																		11.81	2.9385	7.9695
																		11.82	2.9356	7.9557
																		11.83	2.9328	7.9418
																		11.84	2.9299	7.9279
																		11.85	2.927	7.914
																		11.86	2.9242	7.9001
																		11.87	2.9213	7.8862
																		11.88	2.9185	7.8723
																		11.89	2.9156	7.8585
																		11.9	2.9127	7.8446
																		11.91	2.9099	7.8307
																		11.92	2.907	7.8168
																		11.93	2.9041	7.8029
																		11.94	2.9013	7.789
																		11.95	2.8984	7.7751
																		11.96	2.8955	7.7613
																		11.97	2.8927	7.7474
																		11.98	2.8898	7.7335
																		11.99	2.887	7.7196
																		12	2.8841	7.7057
																		12.01	2.8812	7.6918
																		12.02	2.8784	7.6779
																		12.03	2.8755	7.6641
																		12.04	2.8726	7.6502
																		12.05	2.8698	7.6363
																		12.06	2.8669	7.6224
																		12.07	2.864	7.6085
																		12.08	2.8612	7.5946
																		12.09	2.8583	7.5807
																		12.1	2.8555	7.5669
																		12.11	2.8526	7.553
																		12.12	2.8497	7.5391
																		12.13	2.8469	7.5252
																		12.14	2.844	7.5113
																		12.15	2.8411	7.4974
																		12.16	2.8383	7.4835
																		12.17	2.8358	7.4739
																		12.18	2.8342	7.4729
																		12.19	2.8325	7.4719
																		12.2	2.8309	7.4709
																		12.21	2.8293	7.4698
																		12.22	2.8276	7.4688
																		12.23	2.826	7.4678
																		12.24	2.8244	7.4667
																		12.25	2.8227	7.4657
																		12.26	2.8211	7.4647
																		12.27	2.8195	7.4637
																		12.28	2.8178	7.4626
																		12.29	2.8162	7.4616
																		12.3	2.8145	7.4606
																		12.31	2.8129	7.4595
																		12.32	2.8113	7.4585
																		12.33	2.8096	7.4575
																		12.34	2.808	7.4565
																		12.35	2.8064	7.4554
																		12.36	2.8047	7.4544
																		12.37	2.8031	7.4534
																		12.38	2.8015	7.4523
																		12.39	2.7998	7.4513
																		12.4	2.7982	7.4503
																		12.41	2.7965	7.4493
																		12.42	2.7949	7.4482
																		12.43	2.7933	7.4472
																		12.44	2.7916	7.4462
																		12.45	2.79	7.4451
																		12.46	2.7884	7.4441
																		12.47	2.7867	7.4431
																		12.48	2.7851	7.4421
																		12.49	2.7835	7.441
																		12.5	2.7818	7.44
																		12.51	2.7802	7.439
																		12.52	2.7785	7.4379
																		12.53	2.7769	7.4369
																		12.54	2.7753	7.4359
																		12.55	2.7736	7.4349
																		12.56	2.772	7.4338
																		12.57	2.7704	7.4328
																		12.58	2.7687	7.4318
																		12.59	2.7671	7.4307
																		12.6	2.7655	7.4297
																		12.61	2.7638	7.4287
																		12.62	2.7622	7.4277
																		12.63	2.7605	7.4266
																		12.64	2.7589	7.4256
																		12.65	2.7573	7.4246
																		12.66	2.7556	7.4235
																		12.67	2.754	7.4225
																		12.68	2.7524	7.4215
																		12.69	2.7507	7.4205
																		12.7	2.7491	7.4194
																		12.71	2.7475	7.4184
																		12.72	2.7458	7.4174
																		12.73	2.7442	7.4163
																		12.74	2.7425	7.4153
																		12.75	2.7409	7.4143
																		12.76	2.7393	7.4133
																		12.77	2.7376	7.4122
																		12.78	2.736	7.4112
																		12.79	2.7344	7.4102
																		12.8	2.7327	7.4091
																		12.81	2.7311	7.4081
																		12.82	2.7295	7.4071
																		12.83	2.7278	7.4061
																		12.84	2.7262	7.4078
																		12.85	2.7245	7.4109
																		12.86	2.7229	7.4139
																		12.87	2.7213	7.417
																		12.88	2.7196	7.4201
																		12.89	2.718	7.4232
																		12.9	2.7164	7.4263
																		12.91	2.7147	7.4294
																		12.92	2.7131	7.4325
																		12.93	2.7115	7.4355
																		12.94	2.7098	7.4386
																		12.95	2.7082	7.4417
																		12.96	2.7065	7.4448
																		12.97	2.7049	7.4479
																		12.98	2.7033	7.451
																		12.99	2.7016	7.4541
																		13	2.7	7.4571
																		13.01	2.6984	7.4602
																		13.02	2.6967	7.4633
																		13.03	2.6951	7.4664
																		13.04	2.6935	7.4695
																		13.05	2.6918	7.4726
																		13.06	2.6902	7.4757
																		13.07	2.6885	7.4787
																		13.08	2.6869	7.4818
																		13.09	2.6853	7.4849
																		13.1	2.6836	7.488
																		13.11	2.682	7.4911
																		13.12	2.6804	7.4942
																		13.13	2.6787	7.4973
																		13.14	2.6771	7.5003
																		13.15	2.6755	7.5034
																		13.16	2.6738	7.5065
																		13.17	2.6722	7.5096
																		13.18	2.6705	7.5127
																		13.19	2.6689	7.5158
																		13.2	2.6673	7.5189
																		13.21	2.6656	7.5219
																		13.22	2.664	7.525
																		13.23	2.6624	7.5281
																		13.24	2.6607	7.5312
																		13.25	2.6591	7.5343
																		13.26	2.6575	7.5374
																		13.27	2.6558	7.5405
																		13.28	2.6542	7.5435
																		13.29	2.6525	7.5466
																		13.3	2.6509	7.5497
																		13.31	2.6493	7.5528
																		13.32	2.6476	7.5559
																		13.33	2.646	7.559
																		13.34	2.6444	7.5621
																		13.35	2.6427	7.5651
																		13.36	2.6411	7.5682
																		13.37	2.6395	7.5713
																		13.38	2.6378	7.5744
																		13.39	2.6362	7.5775
																		13.4	2.6345	7.5806
																		13.41	2.6329	7.5837
																		13.42	2.6313	7.5867
																		13.43	2.6296	7.5898
																		13.44	2.628	7.5929
																		13.45	2.6264	7.596
																		13.46	2.6247	7.5991
																		13.47	2.6231	7.6022
																		13.48	2.6215	7.6053
																		13.49	2.6198	7.6083
																		13.5	2.6182	7.6114
																		13.51	2.6174	7.6155
																		13.52	2.6165	7.6197
																		13.53	2.6157	7.6238
																		13.54	2.6149	7.6279
																		13.55	2.6141	7.632
																		13.56	2.6133	7.6361
																		13.57	2.6125	7.6402
																		13.58	2.6116	7.6443
																		13.59	2.6108	7.6485
																		13.6	2.61	7.6526
																		13.61	2.6092	7.6567
																		13.62	2.6084	7.6608
																		13.63	2.6075	7.6649
																		13.64	2.6067	7.669
																		13.65	2.6059	7.6731
																		13.66	2.6051	7.6773
																		13.67	2.6043	7.6814
																		13.68	2.6035	7.6855
																		13.69	2.6026	7.6896
																		13.7	2.6018	7.6937
																		13.71	2.601	7.6978
																		13.72	2.6002	7.7019
																		13.73	2.5994	7.7061
																		13.74	2.5985	7.7102
																		13.75	2.5977	7.7143
																		13.76	2.5969	7.7184
																		13.77	2.5961	7.7225
																		13.78	2.5953	7.7266
																		13.79	2.5945	7.7307
																		13.8	2.5936	7.7349
																		13.81	2.5928	7.739
																		13.82	2.592	7.7431
																		13.83	2.5912	7.7472
																		13.84	2.5904	7.7513
																		13.85	2.5895	7.7554
																		13.86	2.5887	7.7595
																		13.87	2.5879	7.7637
																		13.88	2.5871	7.7678
																		13.89	2.5863	7.7719
																		13.9	2.5855	7.776
																		13.91	2.5846	7.7801
																		13.92	2.5838	7.7842
																		13.93	2.583	7.7883
																		13.94	2.5822	7.7925
																		13.95	2.5814	7.7966
																		13.96	2.5805	7.8007
																		13.97	2.5797	7.8048
																		13.98	2.5789	7.8089
																		13.99	2.5781	7.813
																		14	2.5773	7.8171
																		14.01	2.5765	7.8213
																		14.02	2.5756	7.8254
																		14.03	2.5748	7.8295
																		14.04	2.574	7.8336
																		14.05	2.5732	7.8377
																		14.06	2.5724	7.8418
																		14.07	2.5715	7.8459
																		14.08	2.5707	7.8501
																		14.09	2.5699	7.8542
																		14.1	2.5691	7.8583
																		14.11	2.5683	7.8624
																		14.12	2.5675	7.8665
																		14.13	2.5666	7.8706
																		14.14	2.5658	7.8747
																		14.15	2.565	7.8789
																		14.16	2.5642	7.883
																		14.17	2.5645	7.8818
																		14.18	2.5669	7.8699
																		14.19	2.5694	7.8581
																		14.2	2.5718	7.8463
																		14.21	2.5743	7.8345
																		14.22	2.5767	7.8226
																		14.23	2.5792	7.8108
																		14.24	2.5816	7.799
																		14.25	2.5841	7.7871
																		14.26	2.5865	7.7753
																		14.27	2.589	7.7635
																		14.28	2.5915	7.7517
																		14.29	2.5939	7.7398
																		14.3	2.5964	7.728
																		14.31	2.5988	7.7162
																		14.32	2.6013	7.7043
																		14.33	2.6037	7.6925
																		14.34	2.6062	7.6807
																		14.35	2.6086	7.6689
																		14.36	2.6111	7.657
																		14.37	2.6135	7.6452
																		14.38	2.616	7.6334
																		14.39	2.6185	7.6215
																		14.4	2.6209	7.6097
																		14.41	2.6234	7.5979
																		14.42	2.6258	7.5861
																		14.43	2.6283	7.5742
																		14.44	2.6307	7.5624
																		14.45	2.6332	7.5506
																		14.46	2.6356	7.5387
																		14.47	2.6381	7.5269
																		14.48	2.6405	7.5151
																		14.49	2.643	7.5033
																		14.5	2.6455	7.4914
																		14.51	2.6479	7.4796
																		14.52	2.6504	7.4678
																		14.53	2.6528	7.4559
																		14.54	2.6553	7.4441
																		14.55	2.6577	7.4323
																		14.56	2.6602	7.4205
																		14.57	2.6626	7.4086
																		14.58	2.6651	7.3968
																		14.59	2.6675	7.385
																		14.6	2.67	7.3731
																		14.61	2.6725	7.3613
																		14.62	2.6749	7.3495
																		14.63	2.6774	7.3377
																		14.64	2.6798	7.3258
																		14.65	2.6823	7.314
																		14.66	2.6847	7.3022
																		14.67	2.6872	7.2903
																		14.68	2.6896	7.2785
																		14.69	2.6921	7.2667
																		14.7	2.6945	7.2549
																		14.71	2.697	7.243
																		14.72	2.6995	7.2312
																		14.73	2.7019	7.2194
																		14.74	2.7044	7.2075
																		14.75	2.7068	7.1957
																		14.76	2.7093	7.1839
																		14.77	2.7117	7.1721
																		14.78	2.7142	7.1602
																		14.79	2.7166	7.1484
																		14.8	2.7191	7.1366
																		14.81	2.7215	7.1247
																		14.82	2.724	7.1129
																		14.83	2.7265	7.1011
																		14.84	2.7305	7.0971
																		14.85	2.7355	7.0971
																		14.86	2.7404	7.0971
																		14.87	2.7453	7.0971
																		14.88	2.7502	7.0971
																		14.89	2.7551	7.0971
																		14.9	2.76	7.0971
																		14.91	2.7649	7.0971
																		14.92	2.7698	7.0971
																		14.93	2.7747	7.0971
																		14.94	2.7796	7.0971
																		14.95	2.7845	7.0971
																		14.96	2.7895	7.0971
																		14.97	2.7944	7.0971
																		14.98	2.7993	7.0971
																		14.99	2.8042	7.0971
																		15	2.8091	7.0971
																		15.01	2.814	7.0971
																		15.02	2.8189	7.0971
																		15.03	2.8238	7.0971
																		15.04	2.8287	7.0971
																		15.05	2.8336	7.0971
																		15.06	2.8385	7.0971
																		15.07	2.8435	7.0971
																		15.08	2.8484	7.0971
																		15.09	2.8533	7.0971
																		15.1	2.8582	7.0971
																		15.11	2.8631	7.0971
																		15.12	2.868	7.0971
																		15.13	2.8729	7.0971
																		15.14	2.8778	7.0971
																		15.15	2.8827	7.0971
																		15.16	2.8876	7.0971
																		15.17	2.8925	7.0971
																		15.18	2.8975	7.0971
																		15.19	2.9024	7.0971
																		15.2	2.9073	7.0971
																		15.21	2.9122	7.0971
																		15.22	2.9171	7.0971
																		15.23	2.922	7.0971
																		15.24	2.9269	7.0971
																		15.25	2.9318	7.0971
																		15.26	2.9367	7.0971
																		15.27	2.9416	7.0971
																		15.28	2.9465	7.0971
																		15.29	2.9515	7.0971
																		15.3	2.9564	7.0971
																		15.31	2.9613	7.0971
																		15.32	2.9662	7.0971
																		15.33	2.9711	7.0971
																		15.34	2.976	7.0971
																		15.35	2.9809	7.0971
																		15.36	2.9858	7.0971
																		15.37	2.9907	7.0971
																		15.38	2.9956	7.0971
																		15.39	3.0005	7.0971
																		15.4	3.0055	7.0971
																		15.41	3.0104	7.0971
																		15.42	3.0153	7.0971
																		15.43	3.0202	7.0971
																		15.44	3.0251	7.0971
																		15.45	3.03	7.0971
																		15.46	3.0349	7.0971
																		15.47	3.0398	7.0971
																		15.48	3.0447	7.0971
																		15.49	3.0496	7.0971
																		15.5	3.0545	7.0971
																		15.51	3.0509	7.0935
																		15.52	3.0472	7.0899
																		15.53	3.0435	7.0863
																		15.54	3.0398	7.0827
																		15.55	3.0361	7.0791
																		15.56	3.0325	7.0755
																		15.57	3.0288	7.0719
																		15.58	3.0251	7.0683
																		15.59	3.0214	7.0647
																		15.6	3.0177	7.0611
																		15.61	3.014	7.0575
																		15.62	3.0104	7.0539
																		15.63	3.0067	7.0503
																		15.64	3.003	7.0467
																		15.65	2.9993	7.0431
																		15.66	2.9956	7.0395
																		15.67	2.992	7.0359
																		15.68	2.9883	7.0323
																		15.69	2.9846	7.0287
																		15.7	2.9809	7.0251
																		15.71	2.9772	7.0215
																		15.72	2.9735	7.0179
																		15.73	2.9699	7.0143
																		15.74	2.9662	7.0107
																		15.75	2.9625	7.0071
																		15.76	2.9588	7.0035
																		15.77	2.9551	6.9999
																		15.78	2.9515	6.9963
																		15.79	2.9478	6.9927
																		15.8	2.9441	6.9891
																		15.81	2.9404	6.9855
																		15.82	2.9367	6.9819
																		15.83	2.933	6.9783
																		15.84	2.9294	6.9747
																		15.85	2.9257	6.9711
																		15.86	2.922	6.9675
																		15.87	2.9183	6.9639
																		15.88	2.9146	6.9603
																		15.89	2.911	6.9567
																		15.9	2.9073	6.9531
																		15.91	2.9036	6.9495
																		15.92	2.8999	6.9459
																		15.93	2.8962	6.9423
																		15.94	2.8925	6.9387
																		15.95	2.8889	6.9351
																		15.96	2.8852	6.9315
																		15.97	2.8815	6.9279
																		15.98	2.8778	6.9243
																		15.99	2.8741	6.9207
																		16	2.8705	6.9171
																		16.01	2.8668	6.9135
																		16.02	2.8631	6.9099
																		16.03	2.8594	6.9063
																		16.04	2.8557	6.9027
																		16.05	2.852	6.8991
																		16.06	2.8484	6.8955
																		16.07	2.8447	6.8919
																		16.08	2.841	6.8883
																		16.09	2.8373	6.8847
																		16.1	2.8336	6.8811
																		16.11	2.83	6.8775
																		16.12	2.8263	6.8739
																		16.13	2.8226	6.8703
																		16.14	2.8189	6.8667
																		16.15	2.8152	6.8631
																		16.16	2.8115	6.8595
																		16.17	2.8113	6.8592
																		16.18	2.8178	6.8654
																		16.19	2.8244	6.8715
																		16.2	2.8309	6.8777
																		16.21	2.8375	6.8839
																		16.22	2.844	6.8901
																		16.23	2.8505	6.8962
																		16.24	2.8571	6.9024
																		16.25	2.8636	6.9086
																		16.26	2.8702	6.9147
																		16.27	2.8767	6.9209
																		16.28	2.8833	6.9271
																		16.29	2.8898	6.9333
																		16.3	2.8964	6.9394
																		16.31	2.9029	6.9456
																		16.32	2.9095	6.9518
																		16.33	2.916	6.9579
																		16.34	2.9225	6.9641
																		16.35	2.9291	6.9703
																		16.36	2.9356	6.9765
																		16.37	2.9422	6.9826
																		16.38	2.9487	6.9888
																		16.39	2.9553	6.995
																		16.4	2.9618	7.0011
																		16.41	2.9684	7.0073
																		16.42	2.9749	7.0135
																		16.43	2.9815	7.0197
																		16.44	2.988	7.0258
																		16.45	2.9945	7.032
																		16.46	3.0011	7.0382
																		16.47	3.0076	7.0443
																		16.48	3.0142	7.0505
																		16.49	3.0207	7.0567
																		16.5	3.0273	7.0629
																		16.51	3.0338	7.069
																		16.52	3.0404	7.0752
																		16.53	3.0469	7.0814
																		16.54	3.0535	7.0875
																		16.55	3.06	7.0937
																		16.56	3.0665	7.0999
																		16.57	3.0731	7.1061
																		16.58	3.0796	7.1122
																		16.59	3.0862	7.1184
																		16.6	3.0927	7.1246
																		16.61	3.0993	7.1307
																		16.62	3.1058	7.1369
																		16.63	3.1124	7.1431
																		16.64	3.1189	7.1493
																		16.65	3.1255	7.1554
																		16.66	3.132	7.1616
																		16.67	3.1385	7.1678
																		16.68	3.1451	7.1739
																		16.69	3.1516	7.1801
																		16.7	3.1582	7.1863
																		16.71	3.1647	7.1925
																		16.72	3.1713	7.1986
																		16.73	3.1778	7.2048
																		16.74	3.1844	7.211
																		16.75	3.1909	7.2171
																		16.76	3.1975	7.2233
																		16.77	3.204	7.2295
																		16.78	3.2105	7.2357
																		16.79	3.2171	7.2418
																		16.8	3.2236	7.248
																		16.81	3.2302	7.2542
																		16.82	3.2367	7.2603
																		16.83	3.2433	7.2665
																		16.84	3.2452	7.2741
																		16.85	3.2448	7.2823
																		16.86	3.2444	7.2905
																		16.87	3.244	7.2987
																		16.88	3.2435	7.307
																		16.89	3.2431	7.3152
																		16.9	3.2427	7.3234
																		16.91	3.2423	7.3317
																		16.92	3.2419	7.3399
																		16.93	3.2415	7.3481
																		16.94	3.2411	7.3563
																		16.95	3.2407	7.3646
																		16.96	3.2403	7.3728
																		16.97	3.2399	7.381
																		16.98	3.2395	7.3893
																		16.99	3.239	7.3975
																		17	3.2386	7.4057
																		17.01	3.2382	7.4139
																		17.02	3.2378	7.4222
																		17.03	3.2374	7.4304
																		17.04	3.237	7.4386
																		17.05	3.2366	7.4469
																		17.06	3.2362	7.4551
																		17.07	3.2358	7.4633
																		17.08	3.2354	7.4715
																		17.09	3.235	7.4798
																		17.1	3.2345	7.488
																		17.11	3.2341	7.4962
																		17.12	3.2337	7.5045
																		17.13	3.2333	7.5127
																		17.14	3.2329	7.5209
																		17.15	3.2325	7.5291
																		17.16	3.2321	7.5374
																		17.17	3.2317	7.5456
																		17.18	3.2313	7.5538
																		17.19	3.2309	7.5621
																		17.2	3.2305	7.5703
																		17.21	3.23	7.5785
																		17.22	3.2296	7.5867
																		17.23	3.2292	7.595
																		17.24	3.2288	7.6032
																		17.25	3.2284	7.6114
																		17.26	3.228	7.6197
																		17.27	3.2276	7.6279
																		17.28	3.2272	7.6361
																		17.29	3.2268	7.6443
																		17.3	3.2264	7.6526
																		17.31	3.226	7.6608
																		17.32	3.2255	7.669
																		17.33	3.2251	7.6773
																		17.34	3.2247	7.6855
																		17.35	3.2243	7.6937
																		17.36	3.2239	7.7019
																		17.37	3.2235	7.7102
																		17.38	3.2231	7.7184
																		17.39	3.2227	7.7266
																		17.4	3.2223	7.7349
																		17.41	3.2219	7.7431
																		17.42	3.2215	7.7513
																		17.43	3.221	7.7595
																		17.44	3.2206	7.7678
																		17.45	3.2202	7.776
																		17.46	3.2198	7.7842
																		17.47	3.2194	7.7925
																		17.48	3.219	7.8007
																		17.49	3.2186	7.8089
																		17.5	3.2182	7.8171
																		17.51	3.2161	7.8197
																		17.52	3.2141	7.8223
																		17.53	3.212	7.8249
																		17.54	3.21	7.8274
																		17.55	3.208	7.83
																		17.56	3.2059	7.8326
																		17.57	3.2039	7.8351
																		17.58	3.2018	7.8377
																		17.59	3.1998	7.8403
																		17.6	3.1977	7.8429
																		17.61	3.1957	7.8454
																		17.62	3.1936	7.848
																		17.63	3.1916	7.8506
																		17.64	3.1895	7.8531
																		17.65	3.1875	7.8557
																		17.66	3.1855	7.8583
																		17.67	3.1834	7.8609
																		17.68	3.1814	7.8634
																		17.69	3.1793	7.866
																		17.7	3.1773	7.8686
																		17.71	3.1752	7.8711
																		17.72	3.1732	7.8737
																		17.73	3.1711	7.8763
																		17.74	3.1691	7.8789
																		17.75	3.167	7.8814
																		17.76	3.165	7.884
																		17.77	3.163	7.8866
																		17.78	3.1609	7.8891
																		17.79	3.1589	7.8917
																		17.8	3.1568	7.8943
																		17.81	3.1548	7.8969
																		17.82	3.1527	7.8994
																		17.83	3.1507	7.902
																		17.84	3.1486	7.9046
																		17.85	3.1466	7.9071
																		17.86	3.1445	7.9097
																		17.87	3.1425	7.9123
																		17.88	3.1405	7.9149
																		17.89	3.1384	7.9174
																		17.9	3.1364	7.92
																		17.91	3.1343	7.9226
																		17.92	3.1323	7.9251
																		17.93	3.1302	7.9277
																		17.94	3.1282	7.9303
																		17.95	3.1261	7.9329
																		17.96	3.1241	7.9354
																		17.97	3.122	7.938
																		17.98	3.12	7.9406
																		17.99	3.118	7.9431
																		18	3.1159	7.9457
																		18.01	3.1139	7.9483
																		18.02	3.1118	7.9509
																		18.03	3.1098	7.9534
																		18.04	3.1077	7.956
																		18.05	3.1057	7.9586
																		18.06	3.1036	7.9611
																		18.07	3.1016	7.9637
																		18.08	3.0995	7.9663
																		18.09	3.0975	7.9689
																		18.1	3.0955	7.9714
																		18.11	3.0934	7.974
																		18.12	3.0914	7.9766
																		18.13	3.0893	7.9791
																		18.14	3.0873	7.9817
																		18.15	3.0852	7.9843
																		18.16	3.0832	7.9869
																		18.17	3.081	7.9896
																		18.18	3.0785	7.9927
																		18.19	3.0761	7.9958
																		18.2	3.0736	7.9989
																		18.21	3.0712	8.0019
																		18.22	3.0687	8.005
																		18.23	3.0663	8.0081
																		18.24	3.0638	8.0112
																		18.25	3.0614	8.0143
																		18.26	3.0589	8.0174
																		18.27	3.0565	8.0205
																		18.28	3.054	8.0235
																		18.29	3.0515	8.0266
																		18.3	3.0491	8.0297
																		18.31	3.0466	8.0328
																		18.32	3.0442	8.0359
																		18.33	3.0417	8.039
																		18.34	3.0393	8.0421
																		18.35	3.0368	8.0451
																		18.36	3.0344	8.0482
																		18.37	3.0319	8.0513
																		18.38	3.0295	8.0544
																		18.39	3.027	8.0575
																		18.4	3.0245	8.0606
																		18.41	3.0221	8.0637
																		18.42	3.0196	8.0667
																		18.43	3.0172	8.0698
																		18.44	3.0147	8.0729
																		18.45	3.0123	8.076
																		18.46	3.0098	8.0791
																		18.47	3.0074	8.0822
																		18.48	3.0049	8.0853
																		18.49	3.0025	8.0883
																		18.5	3	8.0914
																		18.51	2.9975	8.0945
																		18.52	2.9951	8.0976
																		18.53	2.9926	8.1007
																		18.54	2.9902	8.1038
																		18.55	2.9877	8.1069
																		18.56	2.9853	8.1099
																		18.57	2.9828	8.113
																		18.58	2.9804	8.1161
																		18.59	2.9779	8.1192
																		18.6	2.9755	8.1223
																		18.61	2.973	8.1254
																		18.62	2.9705	8.1285
																		18.63	2.9681	8.1315
																		18.64	2.9656	8.1346
																		18.65	2.9632	8.1377
																		18.66	2.9607	8.1408
																		18.67	2.9583	8.1439
																		18.68	2.9558	8.147
																		18.69	2.9534	8.1501
																		18.7	2.9509	8.1531
																		18.71	2.9485	8.1562
																		18.72	2.946	8.1593
																		18.73	2.9435	8.1624
																		18.74	2.9411	8.1655
																		18.75	2.9386	8.1686
																		18.76	2.9362	8.1717
																		18.77	2.9337	8.1747
																		18.78	2.9313	8.1778
																		18.79	2.9288	8.1809
																		18.8	2.9264	8.184
																		18.81	2.9239	8.1871
																		18.82	2.9215	8.1902
																		18.83	2.919	8.1933
																		18.84	2.9182	8.1933
																		18.85	2.9182	8.1917
																		18.86	2.9182	8.1902
																		18.87	2.9182	8.1886
																		18.88	2.9182	8.1871
																		18.89	2.9182	8.1855
																		18.9	2.9182	8.184
																		18.91	2.9182	8.1825
																		18.92	2.9182	8.1809
																		18.93	2.9182	8.1794
																		18.94	2.9182	8.1778
																		18.95	2.9182	8.1763
																		18.96	2.9182	8.1747
																		18.97	2.9182	8.1732
																		18.98	2.9182	8.1717
																		18.99	2.9182	8.1701
																		19	2.9182	8.1686
																		19.01	2.9182	8.167
																		19.02	2.9182	8.1655
																		19.03	2.9182	8.1639
																		19.04	2.9182	8.1624
																		19.05	2.9182	8.1609
																		19.06	2.9182	8.1593
																		19.07	2.9182	8.1578
																		19.08	2.9182	8.1562
																		19.09	2.9182	8.1547
																		19.1	2.9182	8.1531
																		19.11	2.9182	8.1516
																		19.12	2.9182	8.1501
																		19.13	2.9182	8.1485
																		19.14	2.9182	8.147
																		19.15	2.9182	8.1454
																		19.16	2.9182	8.1439
																		19.17	2.9182	8.1423
																		19.18	2.9182	8.1408
																		19.19	2.9182	8.1393
																		19.2	2.9182	8.1377
																		19.21	2.9182	8.1362
																		19.22	2.9182	8.1346
																		19.23	2.9182	8.1331
																		19.24	2.9182	8.1315
																		19.25	2.9182	8.13
																		19.26	2.9182	8.1285
																		19.27	2.9182	8.1269
																		19.28	2.9182	8.1254
																		19.29	2.9182	8.1238
																		19.3	2.9182	8.1223
																		19.31	2.9182	8.1207
																		19.32	2.9182	8.1192
																		19.33	2.9182	8.1177
																		19.34	2.9182	8.1161
																		19.35	2.9182	8.1146
																		19.36	2.9182	8.113
																		19.37	2.9182	8.1115
																		19.38	2.9182	8.1099
																		19.39	2.9182	8.1084
																		19.4	2.9182	8.1069
																		19.41	2.9182	8.1053
																		19.42	2.9182	8.1038
																		19.43	2.9182	8.1022
																		19.44	2.9182	8.1007
																		19.45	2.9182	8.0991
																		19.46	2.9182	8.0976
																		19.47	2.9182	8.0961
																		19.48	2.9182	8.0945
																		19.49	2.9182	8.093
																		19.5	2.9182	8.0914
																		19.51	2.9174	8.095
																		19.52	2.9165	8.0986
																		19.53	2.9157	8.1022
																		19.54	2.9149	8.1058
																		19.55	2.9141	8.1094
																		19.56	2.9133	8.113
																		19.57	2.9125	8.1166
																		19.58	2.9116	8.1202
																		19.59	2.9108	8.1238
																		19.6	2.91	8.1274
																		19.61	2.9092	8.131
																		19.62	2.9084	8.1346
																		19.63	2.9075	8.1382
																		19.64	2.9067	8.1418
																		19.65	2.9059	8.1454
																		19.66	2.9051	8.149
																		19.67	2.9043	8.1526
																		19.68	2.9035	8.1562
																		19.69	2.9026	8.1598
																		19.7	2.9018	8.1634
																		19.71	2.901	8.167
																		19.72	2.9002	8.1706
																		19.73	2.8994	8.1742
																		19.74	2.8985	8.1778
																		19.75	2.8977	8.1814
																		19.76	2.8969	8.185
																		19.77	2.8961	8.1886
																		19.78	2.8953	8.1922
																		19.79	2.8945	8.1958
																		19.8	2.8936	8.1994
																		19.81	2.8928	8.203
																		19.82	2.892	8.2066
																		19.83	2.8912	8.2102
																		19.84	2.8904	8.2138
																		19.85	2.8895	8.2174
																		19.86	2.8887	8.221
																		19.87	2.8879	8.2246
																		19.88	2.8871	8.2282
																		19.89	2.8863	8.2318
																		19.9	2.8855	8.2354
																		19.91	2.8846	8.239
																		19.92	2.8838	8.2426
																		19.93	2.883	8.2462
																		19.94	2.8822	8.2498
																		19.95	2.8814	8.2534
																		19.96	2.8805	8.257
																		19.97	2.8797	8.2606
																		19.98	2.8789	8.2642
[truncated: 1,502 more rows]

## Sheet: Fig_3
Fig.3A		Age	ΔMAP	Slope a	Max. F_α	A_α	A_{IαS}		Fig.3B	FPR	Age	ΔMAP	a	F_α	A_α	A_{IαS}		Fig.3C	FPR	pre+ΔMAP	a, F_α, A_α, A_{IαS}	all params		Fig.3D	Variable	AVG. Importance (%)	STP. Importance (%)		Fig.3E	x	y	IES (0=NO, 1=YES)		Fig.3F	Tree level	pre+ΔMAP	All parameters
	Age									0	0	0	0	0	0	0			0	0	0	0			Age	6.1	1.1			0.31	-0.57	1			0	0.98	0.98
	ΔMAP	0.55								0.010101	0.185	0.197	0.564	0.302	0.216	0.032			0.010101	0.062	0.578	0.593			ΔMAP	5.1	1.4			0.4	-0.41	1			1	0.892	0.349
	Slope a	0.39	0.12							0.020202	0.187	0.208	0.564	0.304	0.216	0.032			0.020202	0.062	0.579	0.593			a	32.1	2.8			-0.54	0.02	0			2	0.871	0.285
	Max. F_α	0.54	0.22	0.84						0.030303	0.19	0.218	0.564	0.306	0.216	0.032			0.030303	0.063	0.579	0.593			F_α	22.4	3.5			0.43	0.48	0			3	0.758	0.186
	A_α	-0.19	-0.24	-0.3	-0.24					0.040404	0.193	0.229	0.564	0.308	0.216	0.032			0.040404	0.064	0.58	0.593			A_α	19.2	2.6			-0.2	-0.63	0			4	0.652	0.103
	A_{IαS}	-0.11	-0.05	-0.07	-0.09	-0.18				0.0505051	0.196	0.239	0.564	0.31	0.216	0.032			0.0505051	0.064	0.58	0.593			A_{IαS}	7.3	1.7			-0.4	-0.4	0			5	0.61
										0.0606061	0.199	0.25	0.564	0.312	0.216	0.032			0.0606061	0.065	0.581	0.593								-0.53	0.08	0			6	0.534
										0.0707071	0.202	0.26	0.564	0.314	0.216	0.032			0.0707071	0.066	0.582	0.593								0.66	0.21	1			7	0.517
										0.0808081	0.205	0.271	0.564	0.316	0.216	0.032			0.0808081	0.067	0.582	0.593								-0.38	-0.52	0			8	0.406
										0.0909091	0.208	0.281	0.564	0.318	0.216	0.032			0.0909091	0.067	0.583	0.593								0.43	-0.41	1			9	0.35
										0.10101	0.238	0.295	0.612	0.373	0.274	0.058			0.10101	0.085	0.65	0.634								0.61	-0.25	1
										0.111111	0.347	0.351	0.793	0.577	0.518	0.187			0.111111	0.202	0.866	0.835								0.41	0.5	0
										0.121212	0.351	0.36	0.793	0.58	0.518	0.187			0.121212	0.202	0.866	0.835								0.63	0.32	1
										0.131313	0.355	0.369	0.793	0.582	0.518	0.187			0.131313	0.203	0.867	0.835								0.38	-0.35	1
										0.141414	0.359	0.377	0.793	0.585	0.518	0.187			0.141414	0.204	0.867	0.835								-0.32	0.3	0
										0.151515	0.363	0.386	0.793	0.588	0.518	0.187			0.151515	0.205	0.867	0.835								-0.31	0.3	0
										0.161616	0.367	0.395	0.793	0.591	0.518	0.187			0.161616	0.206	0.867	0.835								0.34	-0.42	1
										0.171717	0.371	0.403	0.793	0.594	0.518	0.187			0.171717	0.206	0.867	0.835								-0.44	-0.37	0
										0.181818	0.375	0.412	0.793	0.597	0.518	0.187			0.181818	0.207	0.867	0.835								-0.39	0.11	0
										0.191919	0.379	0.421	0.793	0.599	0.518	0.187			0.191919	0.208	0.868	0.835								-0.26	0.41	0
										0.20202	0.394	0.433	0.796	0.635	0.555	0.225			0.20202	0.217	0.882	0.869								0.48	-0.39	1
										0.212121	0.399	0.441	0.796	0.636	0.555	0.225			0.212121	0.218	0.882	0.869								-0.32	0.37	0
										0.222222	0.475	0.471	0.858	0.786	0.73	0.374			0.222222	0.319	0.924	0.93								0.45	-0.42	1
										0.232323	0.478	0.477	0.858	0.787	0.73	0.374			0.232323	0.32	0.924	0.93								0.4	-0.39	1
										0.242424	0.481	0.482	0.858	0.788	0.73	0.374			0.242424	0.321	0.924	0.93								-0.42	0.08	0
										0.252525	0.484	0.488	0.858	0.788	0.73	0.374			0.252525	0.322	0.924	0.93								0	-0.65	1
										0.262626	0.487	0.494	0.858	0.789	0.73	0.374			0.262626	0.324	0.924	0.931								-0.33	0.4	0
										0.272727	0.491	0.499	0.858	0.79	0.73	0.374			0.272727	0.325	0.925	0.931								0.64	0.26	1
										0.282828	0.494	0.505	0.858	0.791	0.73	0.374			0.282828	0.326	0.925	0.931								-0.26	0.41	0
										0.292929	0.497	0.51	0.858	0.792	0.73	0.374			0.292929	0.327	0.925	0.931								-0.17	0.48	0
										0.30303	0.523	0.517	0.872	0.815	0.757	0.393			0.30303	0.347	0.934	0.938								0.17	0.58	0
										0.313131	0.525	0.522	0.872	0.816	0.757	0.393			0.313131	0.348	0.934	0.938								0.48	-0.38	1
										0.323232	0.527	0.527	0.872	0.817	0.757	0.393			0.323232	0.349	0.934	0.938								0.43	-0.3	1
										0.333333	0.61	0.545	0.919	0.909	0.819	0.5			0.333333	0.445	0.964	0.957								-0.32	0.37	0
										0.343434	0.611	0.55	0.919	0.91	0.819	0.5			0.343434	0.446	0.964	0.957								-0.07	0.48	0
										0.353535	0.612	0.555	0.919	0.911	0.819	0.5			0.353535	0.447	0.964	0.957								0.39	0.54	0
										0.363636	0.613	0.56	0.919	0.911	0.819	0.5			0.363636	0.448	0.964	0.957								-0.17	0.48	0
										0.373737	0.615	0.565	0.919	0.912	0.819	0.5			0.373737	0.449	0.964	0.957								0.07	-0.48	1
										0.383838	0.616	0.57	0.919	0.913	0.819	0.5			0.383838	0.45	0.964	0.957								0.38	-0.47	1
										0.393939	0.617	0.574	0.919	0.914	0.819	0.5			0.393939	0.451	0.964	0.957								0.5	-0.36	1
										0.40404	0.632	0.582	0.926	0.926	0.832	0.518			0.40404	0.484	0.967	0.966								-0.07	-0.67	1
										0.414141	0.634	0.587	0.926	0.927	0.832	0.518			0.414141	0.485	0.967	0.966								-0.3	0.32	0
										0.424242	0.635	0.591	0.926	0.928	0.832	0.518			0.424242	0.486	0.967	0.966								0.21	0.27	0
										0.434343	0.636	0.596	0.926	0.929	0.832	0.518			0.434343	0.487	0.967	0.966								-0.3	0.11	0
										0.444444	0.704	0.612	0.954	0.955	0.844	0.597			0.444444	0.579	0.981	0.981								-0.31	-0.26	1
										0.454545	0.706	0.619	0.954	0.956	0.844	0.597			0.454545	0.58	0.982	0.981								-0.32	0.37	0
										0.464646	0.707	0.625	0.954	0.957	0.844	0.597			0.464646	0.582	0.982	0.981								-0.18	0.47	0
										0.474747	0.709	0.632	0.954	0.957	0.844	0.597			0.474747	0.583	0.982	0.981								-0.21	0.34	0
										0.484848	0.71	0.638	0.954	0.958	0.844	0.597			0.484848	0.584	0.982	0.981								0.33	-0.53	1
										0.494949	0.711	0.645	0.954	0.959	0.844	0.597			0.494949	0.586	0.982	0.981								-0.23	0.43	0
										0.505051	0.731	0.654	0.96	0.962	0.845	0.617			0.505051	0.6	0.989	0.985								0.04	-0.53	1
										0.515152	0.732	0.662	0.96	0.962	0.845	0.617			0.515152	0.601	0.989	0.985								0.28	-0.55	1
										0.525253	0.734	0.669	0.96	0.962	0.845	0.617			0.525253	0.603	0.99	0.985								-0.26	0.41	0
										0.535354	0.735	0.676	0.96	0.963	0.845	0.617			0.535354	0.605	0.99	0.985								-0.32	0.37	0
										0.545455	0.736	0.684	0.96	0.963	0.845	0.617			0.545455	0.606	0.99	0.985								0.33	0.58	1
										0.555556	0.802	0.692	0.976	0.969	0.868	0.69			0.555556	0.702	0.993	0.994								-0.01	-0.67	1
										0.565657	0.803	0.699	0.976	0.97	0.868	0.69			0.565657	0.704	0.993	0.994								-0.13	-0.14	1
										0.575758	0.804	0.705	0.976	0.97	0.868	0.69			0.575758	0.706	0.993	0.994								-0.1	0.47	0
										0.585859	0.804	0.712	0.976	0.97	0.868	0.69			0.585859	0.708	0.993	0.994								-0.56	0.03	0
										0.59596	0.805	0.719	0.976	0.97	0.868	0.69			0.59596	0.71	0.993	0.994								0.35	-0.47	1
										0.606061	0.818	0.728	0.976	0.97	0.876	0.708			0.606061	0.728	0.994	0.996								-0.51	0.18	0
										0.616162	0.819	0.734	0.976	0.971	0.876	0.708			0.616162	0.73	0.994	0.996								-0.21	0.37	0
										0.626263	0.82	0.74	0.976	0.971	0.876	0.708			0.626263	0.732	0.995	0.996								-0.43	0.16	0
										0.636364	0.821	0.746	0.976	0.971	0.876	0.708			0.636364	0.733	0.995	0.996								-0.14	0.45	0
										0.646465	0.822	0.752	0.976	0.971	0.876	0.708			0.646465	0.735	0.995	0.996								0.38	-0.52	1
										0.656566	0.824	0.758	0.976	0.971	0.876	0.708			0.656566	0.737	0.995	0.996								0.37	-0.45	1
										0.666667	0.894	0.772	0.983	0.976	0.9	0.789			0.666667	0.803	0.995	0.996								0.44	-0.41	1
										0.676768	0.895	0.778	0.983	0.976	0.9	0.789			0.676768	0.804	0.995	0.996								-0.3	0.32	0
										0.686869	0.896	0.784	0.983	0.977	0.9	0.789			0.686869	0.805	0.995	0.996								-0.14	0.41	0
										0.69697	0.897	0.79	0.983	0.977	0.9	0.789			0.69697	0.806	0.995	0.996								-0.31	0.38	0
										0.707071	0.906	0.801	0.985	0.979	0.907	0.812			0.707071	0.841	0.998	1								0.59	0.23	1
										0.717172	0.907	0.807	0.985	0.979	0.907	0.812			0.717172	0.842	0.998	1								0.28	0.03	1
										0.727273	0.907	0.814	0.985	0.98	0.907	0.812			0.727273	0.843	0.998	1								-0.56	-0.06	0
										0.737374	0.908	0.821	0.985	0.98	0.907	0.812			0.737374	0.844	0.998	1								-0.55	-0.03	0
										0.747475	0.909	0.827	0.985	0.981	0.907	0.812			0.747475	0.845	0.998	1								-0.63	-0.27	0
										0.757576	0.91	0.834	0.985	0.981	0.907	0.812			0.757576	0.846	0.998	1								0.62	-0.16	1
										0.767677	0.91	0.84	0.985	0.981	0.907	0.812			0.767677	0.847	0.998	1								-0.32	0.37	0
										0.777778	0.946	0.858	0.997	0.982	0.951	0.879			0.777778	0.9	0.999	1								-0.11	0.37	0
										0.787879	0.946	0.864	0.997	0.983	0.951	0.879			0.787879	0.901	0.999	1
										0.79798	0.947	0.871	0.997	0.984	0.951	0.879			0.79798	0.902	0.999	1
										0.808081	0.961	0.88	0.999	0.985	0.955	0.893			0.808081	0.921	0.999	1
										0.818182	0.961	0.887	0.999	0.986	0.955	0.893			0.818182	0.921	0.999	1
										0.828283	0.961	0.894	0.999	0.988	0.955	0.893			0.828283	0.922	0.999	1
										0.838384	0.961	0.901	0.999	0.989	0.955	0.893			0.838384	0.922	0.999	1
										0.848485	0.962	0.908	0.999	0.99	0.955	0.893			0.848485	0.923	1	1
										0.858586	0.962	0.915	0.999	0.991	0.955	0.893			0.858586	0.923	1	1
										0.868687	0.962	0.922	0.999	0.992	0.955	0.893			0.868687	0.924	1	1
										0.878788	0.962	0.929	0.999	0.993	0.955	0.893			0.878788	0.924	1	1
										0.888889	0.985	0.946	1	0.998	0.978	0.95			0.888889	0.958	1	1
										0.89899	0.985	0.95	1	0.998	0.978	0.95			0.89899	0.958	1	1
										0.909091	0.987	0.959	1	0.998	0.991	0.964			0.909091	0.971	1	1
										0.919192	0.987	0.962	1	0.998	0.991	0.964			0.919192	0.972	1	1
										0.929293	0.987	0.966	1	0.999	0.991	0.964			0.929293	0.972	1	1
										0.939394	0.987	0.97	1	0.999	0.991	0.964			0.939394	0.973	1	1
										0.949495	0.988	0.974	1	0.999	0.991	0.964			0.949495	0.973	1	1
										0.959596	0.988	0.977	1	0.999	0.991	0.964			0.959596	0.974	1	1
										0.969697	0.988	0.981	1	0.999	0.991	0.964			0.969697	0.974	1	1
										0.979798	0.988	0.985	1	1	0.991	0.964			0.979798	0.975	1	1
										0.989899	0.988	0.988	1	1	0.991	0.964			0.989899	0.975	1	1
										1	1	1	1	1	1	1			1	1	1	1
